# Supplementary material for: Copper-catalyzed condensation of imines and α-diazo-β-dicarbonyl compounds: modular and regiocontrolled synthesis of multisubstituted pyrroles
Source: Chem Sci. 2015 Aug 3;6(11):6448–55. doi: 10.1039/c5sc02322j (PMC6054072; doi:10.1039/c5sc02322j)
Supplement: Supplementary file 2 [file SC-006-C5SC02322J-s002.cif]

# Electronic Supplementary Material (ESI) for Chemical Science.
# This journal is © The Royal Society of Chemistry 2015

####################################################################### 
# 
# This file contains crystal structure data downloaded from the 
# Cambridge Structural Database (CSD) hosted by the Cambridge 
# Crystallographic Data Centre (CCDC).
# 
# Full information about CCDC data access policies and citation 
# guidelines are available at http://www.ccdc.cam.ac.uk/access/V1 
# 
# Audit and citation data items may have been added by the CCDC. 
# Please retain this information to preserve the provenance of 
# this file and to allow appropriate attribution of the data. 
# 
#######################################################################

data_I
_database_code_depnum_ccdc_archive 'CCDC 1040843'
_audit_update_record             
;
2014-12-23 deposited with the CCDC.
2015-07-31 downloaded from the CCDC.
;
_chemical_name_systematic        
'Ethyl 3-isopropyl-1-(4-methoxyphenyl)-5-(o-tolyl)-1H-pyrrole-2-carboxylate'
_chemical_name_common            ?
_chemical_formula_moiety         ?
_chemical_formula_sum            'C24 H27 N O3'
_chemical_formula_iupac          ?
_chemical_formula_weight         377.46

_chemical_melting_point          98-99

_space_group_crystal_system      triclinic
_space_group_name_H-M_alt        'P -1'
_space_group_name_Hall           '-P 1'
loop_
_space_group_symop_operation_xyz
'x, y, z'
'-x, -y, -z'

_cell_length_a                   11.3191(5)
_cell_length_b                   11.4640(5)
_cell_length_c                   18.1291(7)
_cell_angle_alpha                93.847(3)
_cell_angle_beta                 101.554(3)
_cell_angle_gamma                114.578(3)
_cell_volume                     2065.90(16)
_cell_formula_units_Z            4
_cell_measurement_reflns_used    4911
_cell_measurement_theta_min      2.6835
_cell_measurement_theta_max      25.2899
_cell_measurement_temperature    103.(2)

_exptl_crystal_description       block
_exptl_crystal_colour            colourless
_exptl_crystal_size_max          0.380
_exptl_crystal_size_mid          0.200
_exptl_crystal_size_min          0.120
_exptl_crystal_density_diffrn    1.214
_exptl_crystal_density_meas      ?
_exptl_crystal_density_method    'not measured'
_exptl_crystal_F_000             808

_exptl_absorpt_coefficient_mu    0.079
_exptl_absorpt_correction_type   multi-scan
_exptl_absorpt_process_details   'SADABS V2014/3 (Bruker AXS Inc.)'
_exptl_absorpt_correction_T_min  0.88
_exptl_absorpt_correction_T_max  0.99

_exptl_special_details           
;
;

_diffrn_ambient_temperature      103.(2)

_diffrn_source                   'fine-focus sealed tube'
_diffrn_source_type              ?

_diffrn_radiation_type           MoK\a
_diffrn_radiation_wavelength     0.71073
_diffrn_radiation_monochromator  graphite
_diffrn_measurement_device_type  'CCD area detector'
_diffrn_measurement_method       'phi and omega scans'
_diffrn_detector_area_resol_mean 8.3333
_diffrn_reflns_number            38462
_diffrn_reflns_av_R_equivalents  0.0615
_diffrn_reflns_av_unetI/netI     0.0662
_diffrn_reflns_theta_min         1.98
_diffrn_reflns_theta_max         28.47
_diffrn_reflns_theta_full        28.47
_diffrn_measured_fraction_theta_max 0.994
_diffrn_measured_fraction_theta_full 0.994
_diffrn_reflns_limit_h_min       -15
_diffrn_reflns_limit_h_max       15
_diffrn_reflns_limit_k_min       -15
_diffrn_reflns_limit_k_max       15
_diffrn_reflns_limit_l_min       -24
_diffrn_reflns_limit_l_max       24

_refine_special_details          
;
;

_reflns_number_total             10388
_reflns_number_gt                6874
_reflns_threshold_expression     'I > 2\s(I)'

_refine_ls_structure_factor_coef Fsqd
_refine_ls_matrix_type           full
_refine_ls_R_factor_all          0.0902
_refine_ls_R_factor_gt           0.0515
_refine_ls_wR_factor_gt          0.1329
_refine_ls_wR_factor_ref         0.1745
_refine_ls_goodness_of_fit_ref   1.030
_refine_ls_restrained_S_all      1.030
_refine_ls_number_reflns         10388
_refine_ls_number_parameters     515
_refine_ls_number_restraints     0
_refine_ls_number_constraints    ?
_refine_ls_hydrogen_treatment    constr
_refine_ls_weighting_scheme      calc
_refine_ls_weighting_details     
'w=1/[\s^2^(Fo^2^)+(0.0941P)^2^+0.0529P] where P=(Fo^2^+2Fc^2^)/3'

_atom_sites_solution_hydrogens   geom
_atom_sites_solution_primary     ?
_atom_sites_solution_secondary   ?

_refine_ls_shift/su_max          0.001
_refine_ls_shift/su_mean         0.000
_refine_diff_density_max         0.338
_refine_diff_density_min         -0.436
_refine_ls_extinction_method     none
_refine_ls_extinction_coef       ?

loop_
_atom_type_symbol
_atom_type_description
_atom_type_scat_dispersion_real
_atom_type_scat_dispersion_imag
_atom_type_scat_source
C C 0.0033 0.0016 'International Tables Vol C Tables 4.2.6.8 and 6.1.1.4'
H H 0.0000 0.0000 'International Tables Vol C Tables 4.2.6.8 and 6.1.1.4'
N N 0.0061 0.0033 'International Tables Vol C Tables 4.2.6.8 and 6.1.1.4'
O O 0.0106 0.0060 'International Tables Vol C Tables 4.2.6.8 and 6.1.1.4'

_computing_data_collection       'APEX2 (Bruker AXS Inc., 2014)'
_computing_cell_refinement       'SAINT V8.34A (Bruker AXS Inc., 2013)'
_computing_data_reduction        'SAINT V8.34A (Bruker AXS Inc., 2013)'
_computing_structure_solution    ?
_computing_structure_refinement  'SHELXL-2014 (Sheldrick, 2014)'
_computing_molecular_graphics    'XP (Bruker AXS Inc., 2014)'
_computing_publication_material  'APEX2 (Bruker AXS Inc., 2014)'

loop_
_atom_site_type_symbol
_atom_site_label
_atom_site_fract_x
_atom_site_fract_y
_atom_site_fract_z
_atom_site_U_iso_or_equiv
_atom_site_adp_type
_atom_site_calc_flag
_atom_site_refinement_flags_adp
_atom_site_refinement_flags_occupancy
_atom_site_refinement_flags_posn
_atom_site_occupancy
_atom_site_disorder_assembly
_atom_site_disorder_group
C C1 0.99390(18) 0.72516(16) 0.43194(9) 0.0164(4) Uani d . . . 1 . .
C C2 0.95140(18) 0.71144(16) 0.35304(9) 0.0168(4) Uani d . . . 1 . .
C C3 0.83792(19) 0.73729(17) 0.33876(10) 0.0190(4) Uani d . . . 1 . .
H H3 0.788 0.7369 0.2898 0.023 Uiso calc U . R 1 . .
C C4 0.81159(18) 0.76313(17) 0.40739(10) 0.0171(4) Uani d . . . 1 . .
C C5 0.90490(18) 0.76783(17) 0.54407(9) 0.0157(4) Uani d . . . 1 . .
C C6 0.94485(18) 0.88946(17) 0.58649(10) 0.0179(4) Uani d . . . 1 . .
H H6 0.9726 0.9649 0.5631 0.021 Uiso calc U . R 1 . .
C C7 0.94412(19) 0.90042(18) 0.66254(10) 0.0204(4) Uani d . . . 1 . .
H H7 0.9735 0.9837 0.692 0.024 Uiso calc U . R 1 . .
C C8 0.90015(19) 0.78915(18) 0.69628(10) 0.0190(4) Uani d . . . 1 . .
C C9 0.8455(2) 0.7005(2) 0.80745(11) 0.0305(5) Uani d . . . 1 . .
H H9A 0.7541 0.6424 0.7776 0.046 Uiso calc U . R 1 . .
H H9B 0.8432 0.7289 0.8592 0.046 Uiso calc U . R 1 . .
H H9C 0.9015 0.654 0.8102 0.046 Uiso calc U . R 1 . .
C C10 0.86031(19) 0.66772(17) 0.65384(10) 0.0201(4) Uani d . . . 1 . .
H H10 0.8311 0.5919 0.6768 0.024 Uiso calc U . R 1 . .
C C11 0.86347(18) 0.65785(17) 0.57775(10) 0.0182(4) Uani d . . . 1 . .
H H11 0.837 0.5751 0.5486 0.022 Uiso calc U . R 1 . .
C C12 1.10828(18) 0.70888(17) 0.47509(9) 0.0167(4) Uani d . . . 1 . .
C C13 1.25105(19) 0.74154(18) 0.59838(10) 0.0217(4) Uani d . . . 1 . .
H H13A 1.2995 0.8125 0.643 0.026 Uiso calc U . R 1 . .
H H13B 1.3169 0.7396 0.5703 0.026 Uiso calc U . R 1 . .
C C14 1.1871(2) 0.61356(19) 0.62512(12) 0.0296(5) Uani d . . . 1 . .
H H14A 1.1169 0.6131 0.6493 0.044 Uiso calc U . R 1 . .
H H14B 1.2554 0.6016 0.6622 0.044 Uiso calc U . R 1 . .
H H14C 1.1475 0.5426 0.5813 0.044 Uiso calc U . R 1 . .
C C15 1.01320(19) 0.67563(18) 0.29395(10) 0.0203(4) Uani d . . . 1 . .
H H15 1.042 0.6086 0.3117 0.024 Uiso calc U . R 1 . .
C C16 1.1374(2) 0.7918(2) 0.28622(12) 0.0327(5) Uani d . . . 1 . .
H H16A 1.1115 0.8571 0.2658 0.049 Uiso calc U . R 1 . .
H H16B 1.1799 0.7632 0.2514 0.049 Uiso calc U . R 1 . .
H H16C 1.2009 0.8299 0.3365 0.049 Uiso calc U . R 1 . .
C C17 0.9121(2) 0.6154(2) 0.21643(10) 0.0313(5) Uani d . . . 1 . .
H H17A 0.8322 0.5417 0.2224 0.047 Uiso calc U . R 1 . .
H H17B 0.9527 0.5852 0.1812 0.047 Uiso calc U . R 1 . .
H H17C 0.8865 0.6808 0.1959 0.047 Uiso calc U . R 1 . .
C C18 0.69637(18) 0.78418(17) 0.42251(9) 0.0175(4) Uani d . . . 1 . .
C C19 0.57773(19) 0.67773(18) 0.42454(10) 0.0196(4) Uani d . . . 1 . .
C C20 0.5640(2) 0.54136(19) 0.41424(12) 0.0279(5) Uani d . . . 1 . .
H H20A 0.6067 0.5251 0.4625 0.042 Uiso calc U . R 1 . .
H H20B 0.6077 0.5302 0.3746 0.042 Uiso calc U . R 1 . .
H H20C 0.4686 0.4797 0.3989 0.042 Uiso calc U . R 1 . .
C C21 0.46943(19) 0.70034(19) 0.43455(10) 0.0208(4) Uani d . . . 1 . .
H H21 0.3881 0.6289 0.4358 0.025 Uiso calc U . R 1 . .
C C22 0.4785(2) 0.82487(19) 0.44272(10) 0.0228(4) Uani d . . . 1 . .
H H22 0.4036 0.8384 0.4493 0.027 Uiso calc U . R 1 . .
C C23 0.5967(2) 0.9298(2) 0.44128(11) 0.0253(4) Uani d . . . 1 . .
H H23 0.6036 1.0155 0.4475 0.03 Uiso calc U . R 1 . .
C C24 0.7050(2) 0.90940(19) 0.43075(10) 0.0228(4) Uani d . . . 1 . .
H H24 0.7857 0.9813 0.4291 0.027 Uiso calc U . R 1 . .
C C25 0.52705(18) 0.22558(17) -0.03734(9) 0.0170(4) Uani d . . . 1 . .
C C26 0.49657(19) 0.24648(17) -0.11193(10) 0.0186(4) Uani d . . . 1 . .
C C27 0.38714(19) 0.27753(18) -0.11922(10) 0.0210(4) Uani d . . . 1 . .
H H27 0.3441 0.2966 -0.1642 0.025 Uiso calc U . R 1 . .
C C28 0.35283(19) 0.27576(18) -0.05045(10) 0.0192(4) Uani d . . . 1 . .
C C29 0.43836(18) 0.24398(18) 0.07958(9) 0.0171(4) Uani d . . . 1 . .
C C30 0.51445(19) 0.35880(18) 0.13133(10) 0.0204(4) Uani d . . . 1 . .
H H30 0.5642 0.4368 0.1142 0.024 Uiso calc U . R 1 . .
C C31 0.5176(2) 0.35926(18) 0.20780(10) 0.0214(4) Uani d . . . 1 . .
H H31 0.5695 0.4379 0.2433 0.026 Uiso calc U . R 1 . .
C C32 0.44485(19) 0.24477(18) 0.23311(10) 0.0189(4) Uani d . . . 1 . .
C C33 0.3857(2) 0.14075(19) 0.33892(10) 0.0255(4) Uani d . . . 1 . .
H H33A 0.2899 0.1031 0.3131 0.038 Uiso calc U . R 1 . .
H H33B 0.3979 0.1625 0.394 0.038 Uiso calc U . R 1 . .
H H33C 0.4207 0.0776 0.3295 0.038 Uiso calc U . R 1 . .
C C34 0.3670(2) 0.13029(18) 0.18067(10) 0.0214(4) Uani d . . . 1 . .
H H34 0.3161 0.0523 0.1974 0.026 Uiso calc U . R 1 . .
C C35 0.36424(19) 0.13058(18) 0.10358(10) 0.0204(4) Uani d . . . 1 . .
H H35 0.3113 0.0527 0.0676 0.025 Uiso calc U . R 1 . .
C C36 0.63229(19) 0.18933(17) -0.00271(10) 0.0182(4) Uani d . . . 1 . .
C C37 0.7404(2) 0.1422(3) 0.11055(11) 0.0374(6) Uani d . . . 1 . .
H H37A 0.8188 0.1696 0.0882 0.045 Uiso calc U . R 1 . .
H H37B 0.6999 0.0464 0.1068 0.045 Uiso calc U . R 1 . .
C C38 0.7822(2) 0.2065(2) 0.19193(12) 0.0400(6) Uani d . . . 1 . .
H H38A 0.8324 0.3008 0.1954 0.06 Uiso calc U . R 1 . .
H H38B 0.8392 0.1732 0.2226 0.06 Uiso calc U . R 1 . .
H H38C 0.7023 0.1877 0.2112 0.06 Uiso calc U . R 1 . .
C C39 0.5646(2) 0.23857(19) -0.17461(10) 0.0235(4) Uani d . . . 1 . .
H H39 0.6571 0.2501 -0.1502 0.028 Uiso calc U . R 1 . .
C C40 0.5773(2) 0.3462(2) -0.22164(11) 0.0328(5) Uani d . . . 1 . .
H H40A 0.4878 0.3321 -0.2499 0.049 Uiso calc U . R 1 . .
H H40B 0.6309 0.3453 -0.2577 0.049 Uiso calc U . R 1 . .
H H40C 0.6214 0.4306 -0.1876 0.049 Uiso calc U . R 1 . .
C C41 0.4888(3) 0.1056(2) -0.22503(12) 0.0394(6) Uani d . . . 1 . .
H H41A 0.4875 0.0383 -0.1942 0.059 Uiso calc U . R 1 . .
H H41B 0.5335 0.1019 -0.2656 0.059 Uiso calc U . R 1 . .
H H41C 0.3965 0.0907 -0.2479 0.059 Uiso calc U . R 1 . .
C C42 0.24471(19) 0.30235(18) -0.02949(9) 0.0183(4) Uani d . . . 1 . .
C C43 0.11226(19) 0.20539(18) -0.04868(10) 0.0207(4) Uani d . . . 1 . .
C C44 0.0756(2) 0.0702(2) -0.08711(12) 0.0332(5) Uani d . . . 1 . .
H H44A -0.022 0.0185 -0.0992 0.05 Uiso calc U . R 1 . .
H H44B 0.1192 0.0292 -0.0528 0.05 Uiso calc U . R 1 . .
H H44C 0.1057 0.0748 -0.1344 0.05 Uiso calc U . R 1 . .
C C45 0.0133(2) 0.23745(19) -0.03173(10) 0.0228(4) Uani d . . . 1 . .
H H45 -0.0772 0.1728 -0.0446 0.027 Uiso calc U . R 1 . .
C C46 0.0435(2) 0.36065(19) 0.00328(10) 0.0223(4) Uani d . . . 1 . .
H H46 -0.0258 0.38 0.0141 0.027 Uiso calc U . R 1 . .
C C47 0.1750(2) 0.45615(19) 0.02260(10) 0.0234(4) Uani d . . . 1 . .
H H47 0.1964 0.541 0.0469 0.028 Uiso calc U . R 1 . .
C C48 0.27515(19) 0.42677(18) 0.00608(10) 0.0205(4) Uani d . . . 1 . .
H H48 0.3654 0.4921 0.0191 0.025 Uiso calc U . R 1 . .
N N1 0.90770(15) 0.75729(14) 0.46469(8) 0.0161(3) Uani d . . . 1 . .
N N2 0.43789(15) 0.24418(15) -0.00022(8) 0.0172(3) Uani d . . . 1 . .
O O1 0.90019(15) 0.81146(13) 0.77158(7) 0.0267(3) Uani d . . . 1 . .
O O2 1.16264(14) 0.65168(13) 0.44742(7) 0.0240(3) Uani d . . . 1 . .
O O3 1.14922(13) 0.76647(12) 0.54884(7) 0.0196(3) Uani d . . . 1 . .
O O4 0.45629(15) 0.25567(13) 0.31011(7) 0.0255(3) Uani d . . . 1 . .
O O5 0.70391(15) 0.16849(16) -0.03688(8) 0.0328(4) Uani d . . . 1 . .
O O6 0.64297(18) 0.1827(2) 0.07082(8) 0.0510(5) Uani d . . . 1 . .

loop_
_atom_site_aniso_label
_atom_site_aniso_U_11
_atom_site_aniso_U_22
_atom_site_aniso_U_33
_atom_site_aniso_U_12
_atom_site_aniso_U_13
_atom_site_aniso_U_23
C1 0.0164(9) 0.0142(8) 0.0194(9) 0.0066(7) 0.0062(7) 0.0039(7)
C2 0.0168(9) 0.0147(8) 0.0183(8) 0.0053(7) 0.0064(7) 0.0046(6)
C3 0.0196(10) 0.0215(9) 0.0166(8) 0.0099(8) 0.0039(7) 0.0051(7)
C4 0.0157(9) 0.0180(9) 0.0185(8) 0.0082(7) 0.0042(7) 0.0054(7)
C5 0.0135(9) 0.0192(9) 0.0161(8) 0.0081(7) 0.0045(7) 0.0049(7)
C6 0.0179(9) 0.0169(9) 0.0216(9) 0.0082(7) 0.0084(7) 0.0071(7)
C7 0.0215(10) 0.0177(9) 0.0218(9) 0.0079(8) 0.0072(7) 0.0012(7)
C8 0.0187(10) 0.0236(9) 0.0165(8) 0.0098(8) 0.0067(7) 0.0049(7)
C9 0.0403(13) 0.0358(12) 0.0239(10) 0.0189(11) 0.0175(9) 0.0160(9)
C10 0.0216(10) 0.0178(9) 0.0224(9) 0.0085(8) 0.0074(8) 0.0087(7)
C11 0.0185(10) 0.0147(8) 0.0206(9) 0.0072(7) 0.0042(7) 0.0017(7)
C12 0.0175(9) 0.0159(9) 0.0175(8) 0.0065(7) 0.0068(7) 0.0060(7)
C13 0.0179(10) 0.0250(10) 0.0215(9) 0.0101(8) 0.0008(7) 0.0072(7)
C14 0.0282(12) 0.0267(11) 0.0318(11) 0.0110(9) 0.0034(9) 0.0105(8)
C15 0.0202(10) 0.0245(10) 0.0206(9) 0.0121(8) 0.0079(7) 0.0068(7)
C16 0.0294(12) 0.0334(12) 0.0376(12) 0.0109(10) 0.0193(10) 0.0073(9)
C17 0.0345(13) 0.0423(13) 0.0195(10) 0.0179(11) 0.0102(9) 0.0026(8)
C18 0.0171(9) 0.0226(9) 0.0141(8) 0.0104(8) 0.0027(7) 0.0047(7)
C19 0.0218(10) 0.0204(9) 0.0161(8) 0.0089(8) 0.0047(7) 0.0019(7)
C20 0.0283(11) 0.0211(10) 0.0359(11) 0.0099(9) 0.0147(9) 0.0021(8)
C21 0.0185(10) 0.0254(10) 0.0185(9) 0.0084(8) 0.0072(7) 0.0048(7)
C22 0.0223(10) 0.0322(11) 0.0206(9) 0.0161(9) 0.0093(8) 0.0075(8)
C23 0.0289(11) 0.0252(10) 0.0311(10) 0.0170(9) 0.0138(9) 0.0104(8)
C24 0.0198(10) 0.0220(10) 0.0287(10) 0.0092(8) 0.0088(8) 0.0089(8)
C25 0.0166(9) 0.0180(9) 0.0172(8) 0.0082(7) 0.0049(7) 0.0022(7)
C26 0.0185(10) 0.0204(9) 0.0170(8) 0.0090(8) 0.0041(7) 0.0022(7)
C27 0.0219(10) 0.0289(10) 0.0159(8) 0.0144(9) 0.0047(7) 0.0059(7)
C28 0.0176(10) 0.0236(9) 0.0188(9) 0.0114(8) 0.0040(7) 0.0055(7)
C29 0.0170(9) 0.0245(9) 0.0149(8) 0.0129(8) 0.0056(7) 0.0056(7)
C30 0.0198(10) 0.0194(9) 0.0206(9) 0.0068(8) 0.0051(7) 0.0071(7)
C31 0.0252(10) 0.0180(9) 0.0178(9) 0.0076(8) 0.0030(8) 0.0021(7)
C32 0.0191(10) 0.0237(10) 0.0169(8) 0.0117(8) 0.0053(7) 0.0050(7)
C33 0.0265(11) 0.0297(11) 0.0212(9) 0.0102(9) 0.0106(8) 0.0106(8)
C34 0.0228(10) 0.0195(9) 0.0215(9) 0.0077(8) 0.0073(8) 0.0069(7)
C35 0.0214(10) 0.0202(9) 0.0196(9) 0.0091(8) 0.0050(7) 0.0023(7)
C36 0.0191(10) 0.0181(9) 0.0193(9) 0.0098(8) 0.0055(7) 0.0026(7)
C37 0.0387(14) 0.0674(17) 0.0303(11) 0.0432(13) 0.0122(10) 0.0197(11)
C38 0.0349(14) 0.0485(15) 0.0402(13) 0.0236(12) 0.0049(10) 0.0092(11)
C39 0.0261(11) 0.0337(11) 0.0174(9) 0.0178(9) 0.0086(8) 0.0058(8)
C40 0.0404(14) 0.0391(13) 0.0266(11) 0.0187(11) 0.0191(10) 0.0127(9)
C41 0.0546(16) 0.0368(13) 0.0328(12) 0.0228(12) 0.0197(11) 0.0002(9)
C42 0.0198(10) 0.0256(10) 0.0150(8) 0.0139(8) 0.0055(7) 0.0077(7)
C43 0.0209(10) 0.0234(10) 0.0205(9) 0.0117(8) 0.0058(7) 0.0060(7)
C44 0.0271(12) 0.0274(11) 0.0437(12) 0.0117(10) 0.0095(10) -0.0025(9)
C45 0.0182(10) 0.0255(10) 0.0275(10) 0.0106(8) 0.0078(8) 0.0086(8)
C46 0.0223(10) 0.0292(10) 0.0246(9) 0.0172(9) 0.0102(8) 0.0100(8)
C47 0.0273(11) 0.0233(10) 0.0251(10) 0.0158(9) 0.0079(8) 0.0047(8)
C48 0.0194(10) 0.0223(10) 0.0206(9) 0.0097(8) 0.0050(7) 0.0056(7)
N1 0.0171(8) 0.0177(7) 0.0154(7) 0.0085(6) 0.0053(6) 0.0048(6)
N2 0.0180(8) 0.0245(8) 0.0145(7) 0.0133(7) 0.0058(6) 0.0065(6)
O1 0.0350(9) 0.0297(8) 0.0166(6) 0.0129(7) 0.0111(6) 0.0055(5)
O2 0.0225(8) 0.0318(8) 0.0245(7) 0.0176(6) 0.0070(6) 0.0058(6)
O3 0.0195(7) 0.0216(7) 0.0179(6) 0.0110(6) 0.0005(5) 0.0040(5)
O4 0.0335(8) 0.0250(7) 0.0158(6) 0.0095(6) 0.0080(6) 0.0061(5)
O5 0.0339(9) 0.0549(10) 0.0264(7) 0.0333(8) 0.0115(6) 0.0092(7)
O6 0.0565(12) 0.1155(16) 0.0280(8) 0.0734(12) 0.0234(8) 0.0342(9)

_geom_special_details            
;
All esds (except the esd in the dihedral angle between two l.s. planes)
are estimated using the full covariance matrix.  The cell esds are taken
into account individually in the estimation of esds in distances, angles
and torsion angles; correlations between esds in cell parameters are only
used when they are defined by crystal symmetry.  An approximate (isotropic)
treatment of cell esds is used for estimating esds involving l.s. planes.
;

loop_
_geom_bond_atom_site_label_1
_geom_bond_atom_site_label_2
_geom_bond_site_symmetry_2
_geom_bond_distance
_geom_bond_publ_flag
C1 C2 . 1.391(2) ?
C1 N1 . 1.393(2) ?
C1 C12 . 1.462(2) ?
C2 C3 . 1.414(2) ?
C2 C15 . 1.512(2) ?
C3 C4 . 1.377(2) ?
C3 H3 . 0.95 ?
C4 N1 . 1.373(2) ?
C4 C18 . 1.493(2) ?
C5 C11 . 1.382(2) ?
C5 C6 . 1.390(2) ?
C5 N1 . 1.444(2) ?
C6 C7 . 1.378(2) ?
C6 H6 . 0.95 ?
C7 C8 . 1.396(3) ?
C7 H7 . 0.95 ?
C8 O1 . 1.372(2) ?
C8 C10 . 1.389(2) ?
C9 O1 . 1.429(2) ?
C9 H9A . 0.98 ?
C9 H9B . 0.98 ?
C9 H9C . 0.98 ?
C10 C11 . 1.385(2) ?
C10 H10 . 0.95 ?
C11 H11 . 0.95 ?
C12 O2 . 1.215(2) ?
C12 O3 . 1.348(2) ?
C13 O3 . 1.453(2) ?
C13 C14 . 1.505(3) ?
C13 H13A . 0.99 ?
C13 H13B . 0.99 ?
C14 H14A . 0.98 ?
C14 H14B . 0.98 ?
C14 H14C . 0.98 ?
C15 C16 . 1.522(3) ?
C15 C17 . 1.526(3) ?
C15 H15 . 1.0 ?
C16 H16A . 0.98 ?
C16 H16B . 0.98 ?
C16 H16C . 0.98 ?
C17 H17A . 0.98 ?
C17 H17B . 0.98 ?
C17 H17C . 0.98 ?
C18 C24 . 1.394(2) ?
C18 C19 . 1.399(3) ?
C19 C21 . 1.396(2) ?
C19 C20 . 1.500(3) ?
C20 H20A . 0.98 ?
C20 H20B . 0.98 ?
C20 H20C . 0.98 ?
C21 C22 . 1.384(3) ?
C21 H21 . 0.95 ?
C22 C23 . 1.385(3) ?
C22 H22 . 0.95 ?
C23 C24 . 1.385(3) ?
C23 H23 . 0.95 ?
C24 H24 . 0.95 ?
C25 C26 . 1.389(2) ?
C25 N2 . 1.396(2) ?
C25 C36 . 1.461(2) ?
C26 C27 . 1.409(2) ?
C26 C39 . 1.513(2) ?
C27 C28 . 1.377(2) ?
C27 H27 . 0.95 ?
C28 N2 . 1.368(2) ?
C28 C42 . 1.489(2) ?
C29 C35 . 1.378(3) ?
C29 C30 . 1.386(2) ?
C29 N2 . 1.446(2) ?
C30 C31 . 1.379(2) ?
C30 H30 . 0.95 ?
C31 C32 . 1.394(3) ?
C31 H31 . 0.95 ?
C32 O4 . 1.368(2) ?
C32 C34 . 1.392(3) ?
C33 O4 . 1.425(2) ?
C33 H33A . 0.98 ?
C33 H33B . 0.98 ?
C33 H33C . 0.98 ?
C34 C35 . 1.392(2) ?
C34 H34 . 0.95 ?
C35 H35 . 0.95 ?
C36 O5 . 1.200(2) ?
C36 O6 . 1.324(2) ?
C37 O6 . 1.451(2) ?
C37 C38 . 1.493(3) ?
C37 H37A . 0.99 ?
C37 H37B . 0.99 ?
C38 H38A . 0.98 ?
C38 H38B . 0.98 ?
C38 H38C . 0.98 ?
C39 C41 . 1.519(3) ?
C39 C40 . 1.521(3) ?
C39 H39 . 1.0 ?
C40 H40A . 0.98 ?
C40 H40B . 0.98 ?
C40 H40C . 0.98 ?
C41 H41A . 0.98 ?
C41 H41B . 0.98 ?
C41 H41C . 0.98 ?
C42 C48 . 1.396(2) ?
C42 C43 . 1.399(3) ?
C43 C45 . 1.397(2) ?
C43 C44 . 1.505(3) ?
C44 H44A . 0.98 ?
C44 H44B . 0.98 ?
C44 H44C . 0.98 ?
C45 C46 . 1.380(3) ?
C45 H45 . 0.95 ?
C46 C47 . 1.386(3) ?
C46 H46 . 0.95 ?
C47 C48 . 1.389(2) ?
C47 H47 . 0.95 ?
C48 H48 . 0.95 ?

loop_
_geom_angle_atom_site_label_1
_geom_angle_atom_site_label_2
_geom_angle_atom_site_label_3
_geom_angle_site_symmetry_1
_geom_angle_site_symmetry_3
_geom_angle
_geom_angle_publ_flag
C2 C1 N1 . . 108.31(15) ?
C2 C1 C12 . . 127.17(16) ?
N1 C1 C12 . . 124.52(15) ?
C1 C2 C3 . . 106.24(15) ?
C1 C2 C15 . . 127.19(16) ?
C3 C2 C15 . . 126.57(16) ?
C4 C3 C2 . . 108.83(16) ?
C4 C3 H3 . . 125.6 ?
C2 C3 H3 . . 125.6 ?
N1 C4 C3 . . 107.93(15) ?
N1 C4 C18 . . 122.45(15) ?
C3 C4 C18 . . 129.46(16) ?
C11 C5 C6 . . 120.21(15) ?
C11 C5 N1 . . 120.22(15) ?
C6 C5 N1 . . 119.56(15) ?
C7 C6 C5 . . 119.87(16) ?
C7 C6 H6 . . 120.1 ?
C5 C6 H6 . . 120.1 ?
C6 C7 C8 . . 119.95(16) ?
C6 C7 H7 . . 120.0 ?
C8 C7 H7 . . 120.0 ?
O1 C8 C10 . . 125.06(16) ?
O1 C8 C7 . . 114.83(15) ?
C10 C8 C7 . . 120.10(16) ?
O1 C9 H9A . . 109.5 ?
O1 C9 H9B . . 109.5 ?
H9A C9 H9B . . 109.5 ?
O1 C9 H9C . . 109.5 ?
H9A C9 H9C . . 109.5 ?
H9B C9 H9C . . 109.5 ?
C11 C10 C8 . . 119.54(17) ?
C11 C10 H10 . . 120.2 ?
C8 C10 H10 . . 120.2 ?
C5 C11 C10 . . 120.31(16) ?
C5 C11 H11 . . 119.8 ?
C10 C11 H11 . . 119.8 ?
O2 C12 O3 . . 123.27(16) ?
O2 C12 C1 . . 123.85(16) ?
O3 C12 C1 . . 112.86(14) ?
O3 C13 C14 . . 110.18(16) ?
O3 C13 H13A . . 109.6 ?
C14 C13 H13A . . 109.6 ?
O3 C13 H13B . . 109.6 ?
C14 C13 H13B . . 109.6 ?
H13A C13 H13B . . 108.1 ?
C13 C14 H14A . . 109.5 ?
C13 C14 H14B . . 109.5 ?
H14A C14 H14B . . 109.5 ?
C13 C14 H14C . . 109.5 ?
H14A C14 H14C . . 109.5 ?
H14B C14 H14C . . 109.5 ?
C2 C15 C16 . . 111.76(15) ?
C2 C15 C17 . . 111.80(16) ?
C16 C15 C17 . . 110.43(16) ?
C2 C15 H15 . . 107.5 ?
C16 C15 H15 . . 107.5 ?
C17 C15 H15 . . 107.5 ?
C15 C16 H16A . . 109.5 ?
C15 C16 H16B . . 109.5 ?
H16A C16 H16B . . 109.5 ?
C15 C16 H16C . . 109.5 ?
H16A C16 H16C . . 109.5 ?
H16B C16 H16C . . 109.5 ?
C15 C17 H17A . . 109.5 ?
C15 C17 H17B . . 109.5 ?
H17A C17 H17B . . 109.5 ?
C15 C17 H17C . . 109.5 ?
H17A C17 H17C . . 109.5 ?
H17B C17 H17C . . 109.5 ?
C24 C18 C19 . . 120.10(17) ?
C24 C18 C4 . . 119.81(16) ?
C19 C18 C4 . . 120.01(16) ?
C21 C19 C18 . . 118.47(16) ?
C21 C19 C20 . . 119.98(17) ?
C18 C19 C20 . . 121.53(17) ?
C19 C20 H20A . . 109.5 ?
C19 C20 H20B . . 109.5 ?
H20A C20 H20B . . 109.5 ?
C19 C20 H20C . . 109.5 ?
H20A C20 H20C . . 109.5 ?
H20B C20 H20C . . 109.5 ?
C22 C21 C19 . . 121.21(18) ?
C22 C21 H21 . . 119.4 ?
C19 C21 H21 . . 119.4 ?
C21 C22 C23 . . 119.90(17) ?
C21 C22 H22 . . 120.1 ?
C23 C22 H22 . . 120.1 ?
C24 C23 C22 . . 119.82(18) ?
C24 C23 H23 . . 120.1 ?
C22 C23 H23 . . 120.1 ?
C23 C24 C18 . . 120.50(18) ?
C23 C24 H24 . . 119.8 ?
C18 C24 H24 . . 119.8 ?
C26 C25 N2 . . 107.96(15) ?
C26 C25 C36 . . 126.94(16) ?
N2 C25 C36 . . 125.10(15) ?
C25 C26 C27 . . 106.48(15) ?
C25 C26 C39 . . 128.19(17) ?
C27 C26 C39 . . 125.33(16) ?
C28 C27 C26 . . 108.79(16) ?
C28 C27 H27 . . 125.6 ?
C26 C27 H27 . . 125.6 ?
N2 C28 C27 . . 107.95(16) ?
N2 C28 C42 . . 122.99(15) ?
C27 C28 C42 . . 129.06(16) ?
C35 C29 C30 . . 120.68(16) ?
C35 C29 N2 . . 120.09(15) ?
C30 C29 N2 . . 119.22(16) ?
C31 C30 C29 . . 119.72(17) ?
C31 C30 H30 . . 120.1 ?
C29 C30 H30 . . 120.1 ?
C30 C31 C32 . . 120.24(16) ?
C30 C31 H31 . . 119.9 ?
C32 C31 H31 . . 119.9 ?
O4 C32 C34 . . 124.81(17) ?
O4 C32 C31 . . 115.48(15) ?
C34 C32 C31 . . 119.71(16) ?
O4 C33 H33A . . 109.5 ?
O4 C33 H33B . . 109.5 ?
H33A C33 H33B . . 109.5 ?
O4 C33 H33C . . 109.5 ?
H33A C33 H33C . . 109.5 ?
H33B C33 H33C . . 109.5 ?
C35 C34 C32 . . 119.73(17) ?
C35 C34 H34 . . 120.1 ?
C32 C34 H34 . . 120.1 ?
C29 C35 C34 . . 119.89(16) ?
C29 C35 H35 . . 120.1 ?
C34 C35 H35 . . 120.1 ?
O5 C36 O6 . . 122.55(17) ?
O5 C36 C25 . . 123.73(16) ?
O6 C36 C25 . . 113.72(15) ?
O6 C37 C38 . . 106.39(17) ?
O6 C37 H37A . . 110.5 ?
C38 C37 H37A . . 110.5 ?
O6 C37 H37B . . 110.5 ?
C38 C37 H37B . . 110.5 ?
H37A C37 H37B . . 108.6 ?
C37 C38 H38A . . 109.5 ?
C37 C38 H38B . . 109.5 ?
H38A C38 H38B . . 109.5 ?
C37 C38 H38C . . 109.5 ?
H38A C38 H38C . . 109.5 ?
H38B C38 H38C . . 109.5 ?
C26 C39 C41 . . 110.26(17) ?
C26 C39 C40 . . 111.16(16) ?
C41 C39 C40 . . 110.94(17) ?
C26 C39 H39 . . 108.1 ?
C41 C39 H39 . . 108.1 ?
C40 C39 H39 . . 108.1 ?
C39 C40 H40A . . 109.5 ?
C39 C40 H40B . . 109.5 ?
H40A C40 H40B . . 109.5 ?
C39 C40 H40C . . 109.5 ?
H40A C40 H40C . . 109.5 ?
H40B C40 H40C . . 109.5 ?
C39 C41 H41A . . 109.5 ?
C39 C41 H41B . . 109.5 ?
H41A C41 H41B . . 109.5 ?
C39 C41 H41C . . 109.5 ?
H41A C41 H41C . . 109.5 ?
H41B C41 H41C . . 109.5 ?
C48 C42 C43 . . 120.08(16) ?
C48 C42 C28 . . 119.49(17) ?
C43 C42 C28 . . 120.35(16) ?
C45 C43 C42 . . 118.14(16) ?
C45 C43 C44 . . 120.27(18) ?
C42 C43 C44 . . 121.59(17) ?
C43 C44 H44A . . 109.5 ?
C43 C44 H44B . . 109.5 ?
H44A C44 H44B . . 109.5 ?
C43 C44 H44C . . 109.5 ?
H44A C44 H44C . . 109.5 ?
H44B C44 H44C . . 109.5 ?
C46 C45 C43 . . 121.71(18) ?
C46 C45 H45 . . 119.1 ?
C43 C45 H45 . . 119.1 ?
C45 C46 C47 . . 119.94(17) ?
C45 C46 H46 . . 120.0 ?
C47 C46 H46 . . 120.0 ?
C46 C47 C48 . . 119.42(17) ?
C46 C47 H47 . . 120.3 ?
C48 C47 H47 . . 120.3 ?
C47 C48 C42 . . 120.71(18) ?
C47 C48 H48 . . 119.6 ?
C42 C48 H48 . . 119.6 ?
C4 N1 C1 . . 108.68(14) ?
C4 N1 C5 . . 123.29(14) ?
C1 N1 C5 . . 127.62(14) ?
C28 N2 C25 . . 108.82(14) ?
C28 N2 C29 . . 123.12(14) ?
C25 N2 C29 . . 127.82(14) ?
C8 O1 C9 . . 117.42(14) ?
C12 O3 C13 . . 116.66(13) ?
C32 O4 C33 . . 117.57(14) ?
C36 O6 C37 . . 118.62(15) ?

_shelx_res_file                  
;
TITL yoshi22 in P-1
CELL 0.71073  11.31910  11.46400  18.12910  93.8466 101.5541 114.5778
ZERR   4.0   0.00050   0.00050   0.00070   0.0026   0.0027   0.0029
LATT 1
SFAC C  H  N  O
UNIT 96 108 4 12
L.S. 4
ACTA
BOND $H
FMAP 2
PLAN 5
SIZE 0.12 0.20 0.38
TEMP -170
WGHT    0.094100    0.052900
FVAR       0.11565
C1    1    0.993903    0.725160    0.431943    11.00000    0.01641    0.01423 =
         0.01941    0.00389    0.00623    0.00664
C2    1    0.951401    0.711438    0.353038    11.00000    0.01680    0.01471 =
         0.01826    0.00462    0.00641    0.00528
C3    1    0.837919    0.737294    0.338756    11.00000    0.01965    0.02148 =
         0.01665    0.00509    0.00390    0.00988
AFIX  43
H3    2    0.787999    0.736914    0.289838    11.00000   -1.20000
AFIX   0
C4    1    0.811593    0.763128    0.407394    11.00000    0.01571    0.01804 =
         0.01855    0.00544    0.00419    0.00817
C5    1    0.904905    0.767830    0.544067    11.00000    0.01348    0.01921 =
         0.01613    0.00490    0.00453    0.00811
C6    1    0.944851    0.889462    0.586493    11.00000    0.01789    0.01689 =
         0.02163    0.00709    0.00836    0.00823
AFIX  43
H6    2    0.972600    0.964873    0.563103    11.00000   -1.20000
AFIX   0
C7    1    0.944118    0.900424    0.662544    11.00000    0.02146    0.01766 =
         0.02183    0.00119    0.00716    0.00788
AFIX  43
H7    2    0.973521    0.983662    0.691982    11.00000   -1.20000
AFIX   0
C8    1    0.900146    0.789150    0.696281    11.00000    0.01867    0.02359 =
         0.01651    0.00489    0.00669    0.00984
C9    1    0.845464    0.700470    0.807449    11.00000    0.04030    0.03585 =
         0.02392    0.01597    0.01752    0.01894
AFIX 137
H9A   2    0.754103    0.642416    0.777578    11.00000   -1.50000
H9B   2    0.843250    0.728862    0.859152    11.00000   -1.50000
H9C   2    0.901510    0.654020    0.810214    11.00000   -1.50000
AFIX   0
C10   1    0.860305    0.667719    0.653835    11.00000    0.02164    0.01780 =
         0.02237    0.00871    0.00739    0.00850
AFIX  43
H10   2    0.831078    0.591938    0.676819    11.00000   -1.20000
AFIX   0
C11   1    0.863473    0.657851    0.577753    11.00000    0.01854    0.01474 =
         0.02061    0.00174    0.00421    0.00720
AFIX  43
H11   2    0.837032    0.575072    0.548603    11.00000   -1.20000
AFIX   0
C12   1    1.108281    0.708884    0.475088    11.00000    0.01746    0.01595 =
         0.01748    0.00604    0.00676    0.00652
C13   1    1.251046    0.741545    0.598376    11.00000    0.01791    0.02497 =
         0.02151    0.00715    0.00084    0.01010
AFIX  23
H13A  2    1.299462    0.812456    0.643038    11.00000   -1.20000
H13B  2    1.316898    0.739557    0.570286    11.00000   -1.20000
AFIX   0
C14   1    1.187136    0.613556    0.625122    11.00000    0.02821    0.02668 =
         0.03176    0.01046    0.00337    0.01100
AFIX 137
H14A  2    1.116897    0.613148    0.649271    11.00000   -1.50000
H14B  2    1.255417    0.601569    0.662185    11.00000   -1.50000
H14C  2    1.147472    0.542595    0.581329    11.00000   -1.50000
AFIX   0
C15   1    1.013195    0.675632    0.293946    11.00000    0.02021    0.02446 =
         0.02058    0.00677    0.00794    0.01214
AFIX  13
H15   2    1.041994    0.608613    0.311732    11.00000   -1.20000
AFIX   0
C16   1    1.137427    0.791781    0.286220    11.00000    0.02942    0.03343 =
         0.03758    0.00725    0.01931    0.01095
AFIX 137
H16A  2    1.111508    0.857091    0.265777    11.00000   -1.50000
H16B  2    1.179853    0.763178    0.251435    11.00000   -1.50000
H16C  2    1.200913    0.829864    0.336473    11.00000   -1.50000
AFIX   0
C17   1    0.912112    0.615446    0.216428    11.00000    0.03447    0.04233 =
         0.01954    0.00258    0.01021    0.01791
AFIX 137
H17A  2    0.832229    0.541685    0.222447    11.00000   -1.50000
H17B  2    0.952728    0.585167    0.181198    11.00000   -1.50000
H17C  2    0.886472    0.680839    0.195861    11.00000   -1.50000
AFIX   0
C18   1    0.696371    0.784180    0.422505    11.00000    0.01711    0.02262 =
         0.01406    0.00473    0.00275    0.01035
C19   1    0.577734    0.677730    0.424540    11.00000    0.02178    0.02037 =
         0.01605    0.00193    0.00472    0.00887
C20   1    0.563991    0.541356    0.414244    11.00000    0.02833    0.02115 =
         0.03589    0.00206    0.01468    0.00994
AFIX 137
H20A  2    0.606667    0.525084    0.462477    11.00000   -1.50000
H20B  2    0.607681    0.530175    0.374596    11.00000   -1.50000
H20C  2    0.468646    0.479715    0.398932    11.00000   -1.50000
AFIX   0
C21   1    0.469429    0.700341    0.434546    11.00000    0.01853    0.02543 =
         0.01849    0.00477    0.00717    0.00844
AFIX  43
H21   2    0.388058    0.628915    0.435764    11.00000   -1.20000
AFIX   0
C22   1    0.478456    0.824874    0.442719    11.00000    0.02227    0.03220 =
         0.02059    0.00746    0.00931    0.01612
AFIX  43
H22   2    0.403645    0.838390    0.449307    11.00000   -1.20000
AFIX   0
C23   1    0.596734    0.929787    0.441280    11.00000    0.02886    0.02518 =
         0.03111    0.01036    0.01377    0.01700
AFIX  43
H23   2    0.603595    1.015504    0.447497    11.00000   -1.20000
AFIX   0
C24   1    0.704950    0.909399    0.430754    11.00000    0.01977    0.02199 =
         0.02872    0.00893    0.00882    0.00919
AFIX  43
H24   2    0.785655    0.981319    0.429144    11.00000   -1.20000
AFIX   0
MOLE 1
C25   1    0.527052    0.225584   -0.037338    11.00000    0.01663    0.01800 =
         0.01717    0.00220    0.00490    0.00820
C26   1    0.496570    0.246482   -0.111934    11.00000    0.01854    0.02041 =
         0.01704    0.00217    0.00408    0.00897
C27   1    0.387144    0.277531   -0.119219    11.00000    0.02187    0.02891 =
         0.01589    0.00585    0.00467    0.01437
AFIX  43
H27   2    0.344115    0.296560   -0.164183    11.00000   -1.20000
AFIX   0
C28   1    0.352833    0.275755   -0.050448    11.00000    0.01761    0.02365 =
         0.01883    0.00551    0.00398    0.01135
C29   1    0.438360    0.243980    0.079585    11.00000    0.01700    0.02451 =
         0.01491    0.00556    0.00556    0.01288
C30   1    0.514447    0.358802    0.131335    11.00000    0.01985    0.01944 =
         0.02057    0.00706    0.00507    0.00683
AFIX  43
H30   2    0.564224    0.436842    0.114196    11.00000   -1.20000
AFIX   0
C31   1    0.517571    0.359258    0.207798    11.00000    0.02520    0.01797 =
         0.01777    0.00207    0.00303    0.00757
AFIX  43
H31   2    0.569457    0.437860    0.243349    11.00000   -1.20000
AFIX   0
C32   1    0.444847    0.244765    0.233113    11.00000    0.01914    0.02371 =
         0.01686    0.00496    0.00534    0.01167
C33   1    0.385683    0.140755    0.338916    11.00000    0.02652    0.02966 =
         0.02123    0.01056    0.01063    0.01023
AFIX 137
H33A  2    0.289926    0.103129    0.313136    11.00000   -1.50000
H33B  2    0.397875    0.162538    0.393973    11.00000   -1.50000
H33C  2    0.420688    0.077572    0.329452    11.00000   -1.50000
AFIX   0
C34   1    0.367042    0.130288    0.180670    11.00000    0.02282    0.01953 =
         0.02146    0.00688    0.00726    0.00769
AFIX  43
H34   2    0.316060    0.052277    0.197428    11.00000   -1.20000
AFIX   0
C35   1    0.364241    0.130578    0.103578    11.00000    0.02140    0.02015 =
         0.01955    0.00230    0.00505    0.00914
AFIX  43
H35   2    0.311301    0.052700    0.067562    11.00000   -1.20000
AFIX   0
C36   1    0.632291    0.189329   -0.002711    11.00000    0.01905    0.01808 =
         0.01928    0.00256    0.00546    0.00977
C37   1    0.740444    0.142216    0.110550    11.00000    0.03873    0.06742 =
         0.03033    0.01975    0.01216    0.04319
AFIX  23
H37A  2    0.818837    0.169633    0.088170    11.00000   -1.20000
H37B  2    0.699866    0.046390    0.106787    11.00000   -1.20000
AFIX   0
C38   1    0.782187    0.206512    0.191935    11.00000    0.03485    0.04849 =
         0.04021    0.00924    0.00490    0.02357
AFIX 137
H38A  2    0.832423    0.300776    0.195422    11.00000   -1.50000
H38B  2    0.839203    0.173233    0.222584    11.00000   -1.50000
H38C  2    0.702337    0.187733    0.211225    11.00000   -1.50000
AFIX   0
C39   1    0.564643    0.238569   -0.174610    11.00000    0.02615    0.03370 =
         0.01738    0.00584    0.00865    0.01776
AFIX  13
H39   2    0.657076    0.250077   -0.150170    11.00000   -1.20000
AFIX   0
C40   1    0.577305    0.346199   -0.221642    11.00000    0.04041    0.03906 =
         0.02655    0.01266    0.01912    0.01873
AFIX 137
H40A  2    0.487768    0.332124   -0.249890    11.00000   -1.50000
H40B  2    0.630928    0.345257   -0.257740    11.00000   -1.50000
H40C  2    0.621379    0.430569   -0.187604    11.00000   -1.50000
AFIX   0
C41   1    0.488809    0.105556   -0.225031    11.00000    0.05457    0.03679 =
         0.03283    0.00016    0.01974    0.02278
AFIX 137
H41A  2    0.487495    0.038256   -0.194160    11.00000   -1.50000
H41B  2    0.533460    0.101898   -0.265595    11.00000   -1.50000
H41C  2    0.396547    0.090700   -0.247866    11.00000   -1.50000
AFIX   0
C42   1    0.244708    0.302350   -0.029490    11.00000    0.01982    0.02561 =
         0.01496    0.00766    0.00546    0.01394
C43   1    0.112264    0.205395   -0.048675    11.00000    0.02089    0.02344 =
         0.02047    0.00603    0.00579    0.01167
C44   1    0.075598    0.070189   -0.087106    11.00000    0.02709    0.02739 =
         0.04370   -0.00247    0.00947    0.01167
AFIX 137
H44A  2   -0.021990    0.018528   -0.099155    11.00000   -1.50000
H44B  2    0.119215    0.029161   -0.052839    11.00000   -1.50000
H44C  2    0.105689    0.074824   -0.134352    11.00000   -1.50000
AFIX   0
C45   1    0.013269    0.237450   -0.031729    11.00000    0.01818    0.02552 =
         0.02755    0.00860    0.00775    0.01065
AFIX  43
H45   2   -0.077222    0.172789   -0.044627    11.00000   -1.20000
AFIX   0
C46   1    0.043496    0.360646    0.003277    11.00000    0.02228    0.02921 =
         0.02457    0.01003    0.01019    0.01724
AFIX  43
H46   2   -0.025770    0.379951    0.014113    11.00000   -1.20000
AFIX   0
C47   1    0.174982    0.456152    0.022601    11.00000    0.02728    0.02330 =
         0.02514    0.00473    0.00788    0.01579
AFIX  43
H47   2    0.196411    0.540979    0.046938    11.00000   -1.20000
AFIX   0
C48   1    0.275150    0.426769    0.006077    11.00000    0.01941    0.02232 =
         0.02064    0.00562    0.00498    0.00973
AFIX  43
H48   2    0.365354    0.492064    0.019126    11.00000   -1.20000
AFIX   0
N1    3    0.907699    0.757289    0.464688    11.00000    0.01710    0.01767 =
         0.01540    0.00479    0.00533    0.00855
N2    3    0.437892    0.244176   -0.000220    11.00000    0.01799    0.02454 =
         0.01448    0.00646    0.00577    0.01329
O1    4    0.900189    0.811461    0.771583    11.00000    0.03502    0.02967 =
         0.01660    0.00552    0.01110    0.01295
O2    4    1.162643    0.651682    0.447418    11.00000    0.02245    0.03175 =
         0.02452    0.00581    0.00700    0.01759
O3    4    1.149221    0.766473    0.548841    11.00000    0.01953    0.02161 =
         0.01792    0.00403    0.00050    0.01098
O4    4    0.456292    0.255665    0.310106    11.00000    0.03352    0.02496 =
         0.01584    0.00610    0.00801    0.00950
O5    4    0.703909    0.168488   -0.036878    11.00000    0.03391    0.05487 =
         0.02643    0.00920    0.01147    0.03335
O6    4    0.642969    0.182704    0.070816    11.00000    0.05651    0.11552 =
         0.02797    0.03421    0.02338    0.07341
HKLF 4

REM  yoshi22 in P-1
REM R1 =  0.0515 for    6874 Fo > 4sig(Fo)  and  0.0902 for all   10388 data
REM    515 parameters refined using      0 restraints

END

WGHT      0.0941      0.0529

REM Highest difference peak  0.338,  deepest hole -0.436,  1-sigma level  0.088
Q1    1   1.1389  0.7630  0.2202  11.00000  0.05    0.34
Q2    1   0.4825  0.7578  0.4517  11.00000  0.05    0.32
Q3    1   0.9180  0.5248  0.8616  11.00000  0.05    0.29
Q4    1   0.1011  0.5095  0.0623  11.00000  0.05    0.28
Q5    1  -0.0299  0.4205  0.0430  11.00000  0.05    0.28
;
_shelx_res_checksum              29247

_shelx_hkl_file                  
;
  -1   0   0   -0.18    0.01
  -1   0   0   -0.16    0.02
   1   0   0   -0.18    0.01
   1   0   0   -0.18    0.01
  -2   0   0  118.46    3.85
  -2   0   0  114.43    3.84
   2   0   0  116.33    3.85
   2   0   0  114.75    3.84
  -3   0   0   63.55    2.20
  -3   0   0   60.73    2.19
   3   0   0   62.59    2.20
   3   0   0   64.29    2.19
  -4   0   0   20.24    0.87
  -4   0   0   20.31    0.87
   4   0   0   20.70    0.87
   4   0   0   19.16    0.87
  -5   0   0    6.57    0.43
  -5   0   0    5.55    0.41
   5   0   0    5.82    0.42
   5   0   0    6.60    0.43
  -6   0   0    0.07    0.11
   6   0   0    0.12    0.11
   6   0   0    0.17    0.12
  -7   0   0    2.20    0.34
   7   0   0    2.79    0.39
   7   0   0    2.41    0.38
  -8   0   0    0.57    0.22
   8   0   0    0.68    0.25
  -9   0   0    0.87    0.27
   9   0   0    0.62    0.28
 -10   0   0    0.12    0.20
 -10   0   0    0.05    0.19
  10   0   0    0.12    0.24
 -11   0   0    3.96    0.63
 -11   0   0    2.87    0.49
  11   0   0    3.03    0.56
 -12   0   0    0.24    0.24
 -12   0   0   -0.10    0.23
  12   0   0   -0.03    0.27
 -13   0   0    0.00    0.26
 -13   0   0   -0.10    0.23
  13   0   0   -0.01    0.33
  13  -1   0    0.05    0.34
 -13   1   0   -0.36    0.25
 -13   1   0    0.06    0.30
  12  -1   0    0.67    0.38
 -12   1   0    0.45    0.32
 -12   1   0    0.40    0.30
  11  -1   0    0.83    0.34
 -11   1   0    0.51    0.29
 -11   1   0    0.91    0.32
  10  -1   0    2.43    0.46
 -10   1   0    1.92    0.43
 -10   1   0    1.70    0.36
   9  -1   0    7.37    0.74
  -9   1   0    6.84    0.69
   8  -1   0    0.24    0.17
  -8   1   0    0.27    0.17
   7  -1   0   16.85    0.87
   7  -1   0   15.28    0.86
  -7   1   0   15.22    0.84
   6  -1   0    1.03    0.20
   6  -1   0    1.02    0.22
   6  -1   0    0.72    0.18
  -6   1   0    0.81    0.19
  -6   1   0    1.34    0.25
   5  -1   0    0.00    0.07
   5  -1   0    0.09    0.09
   5  -1   0    0.08    0.08
  -5   1   0   -0.05    0.07
  -5   1   0    0.02    0.07
   4  -1   0    7.36    0.41
   4  -1   0    7.65    0.40
   4  -1   0    6.91    0.41
  -4   1   0    7.36    0.42
  -4   1   0    6.80    0.40
   3  -1   0  402.86   13.31
   3  -1   0  418.41   13.31
   3  -1   0  397.82   13.27
  -3   1   0  405.01   13.28
  -3   1   0  409.56   13.31
  -3   1   0  424.32   13.32
   2  -1   0   13.38    0.53
   2  -1   0   13.61    0.56
   2  -1   0   14.97    0.56
  -2   1   0   14.63    0.54
  -2   1   0   14.43    0.57
  -2   1   0   13.54    0.55
   1  -1   0   -0.06    0.02
   1  -1   0   -0.08    0.01
   1  -1   0   -0.07    0.01
  -1   1   0   -0.08    0.01
  -1   1   0   -0.09    0.01
  -1   1   0   -0.08    0.01
   0  -1   0   -1.46    0.02
   0  -1   0   -1.48    0.01
   0  -1   0   -1.46    0.01
   0   1   0   -1.45    0.02
   0   1   0   -1.46    0.02
  -1  -1   0   67.40    2.18
  -1  -1   0   64.53    2.18
   1   1   0   57.03    2.16
   1   1   0   69.10    2.19
  -2  -1   0   12.93    0.56
  -2  -1   0   13.27    0.57
   2   1   0   12.81    0.57
   2   1   0   13.32    0.56
  -3  -1   0   21.21    0.89
  -3  -1   0   22.47    0.91
   3   1   0   22.24    0.89
   3   1   0   20.50    0.90
  -4  -1   0   20.49    0.91
  -4  -1   0   20.20    0.91
   4   1   0   20.26    0.93
   4   1   0   21.53    0.91
  -5  -1   0   16.35    0.82
  -5  -1   0   17.29    0.84
   5   1   0   15.63    0.83
   5   1   0   17.72    0.84
  -6  -1   0    5.38    0.51
   6   1   0    4.56    0.47
   6   1   0    4.01    0.47
  -7  -1   0    0.72    0.24
   7   1   0    0.47    0.21
   7   1   0    0.53    0.23
  -8  -1   0   -0.18    0.12
   8   1   0    0.06    0.15
  -9  -1   0    2.21    0.42
   9   1   0    1.75    0.40
 -10  -1   0    0.05    0.22
 -10  -1   0   -0.21    0.14
 -10  -1   0    0.18    0.21
  10   1   0   -0.22    0.18
 -11  -1   0    0.44    0.30
 -11  -1   0    0.30    0.26
 -11  -1   0   -0.08    0.24
  11   1   0    0.40    0.33
 -12  -1   0    5.16    0.69
 -12  -1   0    5.21    0.76
 -12  -1   0    6.28    0.96
  12   1   0    6.31    0.90
  14  -2   0    0.37    0.39
 -14   2   0   -0.11    0.28
  13  -2   0    0.03    0.28
 -13   2   0    0.04    0.28
 -13   2   0    0.09    0.25
  12  -2   0    0.23    0.26
 -12   2   0   -0.05    0.23
 -12   2   0   -0.12    0.21
  11  -2   0    0.00    0.20
 -11   2   0   -0.34    0.15
 -11   2   0    0.00    0.20
  10  -2   0   -0.12    0.16
 -10   2   0    0.05    0.19
 -10   2   0    0.03    0.21
   9  -2   0   18.20    1.07
  -9   2   0   19.55    1.07
   8  -2   0   11.56    0.81
   8  -2   0   10.34    0.72
  -8   2   0   12.11    0.74
   7  -2   0    2.37    0.35
   7  -2   0    2.19    0.33
  -7   2   0    2.01    0.32
   6  -2   0    0.33    0.14
   6  -2   0    0.25    0.12
   6  -2   0    0.41    0.15
  -6   2   0    0.40    0.16
  -6   2   0    0.22    0.12
   5  -2   0    8.37    0.52
   5  -2   0    8.56    0.48
   5  -2   0   10.70    0.55
  -5   2   0    9.71    0.54
  -5   2   0    9.49    0.53
   4  -2   0    9.41    0.46
   4  -2   0    9.09    0.48
   4  -2   0    9.65    0.50
  -4   2   0    8.99    0.48
  -4   2   0    9.98    0.50
  -4   2   0    8.91    0.46
   3  -2   0  181.79    5.87
   3  -2   0  176.46    5.87
   3  -2   0  183.25    5.83
  -3   2   0  174.71    5.82
  -3   2   0  171.75    5.86
  -3   2   0  175.67    5.88
   2  -2   0   51.32    1.78
   2  -2   0   50.05    1.73
   2  -2   0   49.61    1.77
   2  -2   0   52.66    1.69
  -2   2   0   49.33    1.77
  -2   2   0   50.26    1.73
  -2   2   0   52.80    1.79
   1  -2   0    0.46    0.09
   1  -2   0    0.45    0.07
   1  -2   0    0.39    0.06
   1  -2   0    0.46    0.09
  -1   2   0    0.71    0.11
  -1   2   0    0.43    0.09
  -1   2   0    0.32    0.06
   0  -2   0  997.14   31.64
   0  -2   0  975.87   31.62
   0  -2   0  957.30   31.65
   0   2   0  955.86   31.65
   0   2   0 1000.00   31.67
   0   2   0  979.10   31.64
  -1  -2   0    1.03    0.15
  -1  -2   0    1.12    0.16
  -1  -2   0    1.70    0.19
   1   2   0    1.26    0.16
   1   2   0    1.37    0.18
  -2  -2   0   16.05    0.70
  -2  -2   0   15.95    0.70
  -2  -2   0   15.40    0.69
   2   2   0   15.54    0.69
   2   2   0   14.72    0.70
  -3  -2   0    0.97    0.18
  -3  -2   0    0.68    0.16
  -3  -2   0    0.61    0.16
   3   2   0    0.81    0.18
   3   2   0    0.71    0.16
  -4  -2   0    1.94    0.28
  -4  -2   0    1.87    0.27
  -4  -2   0    2.17    0.28
   4   2   0    1.93    0.27
   4   2   0    1.58    0.27
  -5  -2   0    1.66    0.28
  -5  -2   0    1.97    0.31
   5   2   0    2.34    0.33
   5   2   0    1.31    0.27
  -6  -2   0    3.20    0.41
  -6  -2   0    3.23    0.42
   6   2   0    3.85    0.46
   6   2   0    3.22    0.43
  -7  -2   0    2.39    0.40
  -7  -2   0    2.55    0.41
   7   2   0    2.83    0.44
   7   2   0    2.53    0.52
  -8  -2   0   -0.05    0.16
  -8  -2   0    0.10    0.18
   8   2   0    0.25    0.23
  -9  -2   0    0.89    0.32
  -9  -2   0    1.05    0.36
  -9  -2   0    0.89    0.29
   9   2   0    1.17    0.37
 -10  -2   0    1.91    0.39
 -10  -2   0    1.80    0.44
 -10  -2   0    2.45    0.53
  10   2   0    1.68    0.46
 -11  -2   0    3.01    0.58
 -11  -2   0    4.10    0.69
 -11  -2   0    4.57    0.63
  11   2   0    5.96    0.84
 -12  -2   0    0.26    0.33
 -12  -2   0   -0.12    0.25
  12   2   0    0.56    0.40
  14  -3   0    2.69    0.66
 -14   3   0    2.11    0.56
 -14   3   0    1.94    0.48
  13  -3   0    0.99    0.43
 -13   3   0    1.36    0.40
 -13   3   0    0.90    0.36
  12  -3   0    0.45    0.30
 -12   3   0    0.12    0.24
 -12   3   0    0.47    0.27
  11  -3   0    4.78    0.66
 -11   3   0    4.16    0.59
 -11   3   0    5.14    0.60
  10  -3   0    4.69    0.63
 -10   3   0    4.63    0.55
 -10   3   0    4.69    0.59
   9  -3   0    0.70    0.25
  -9   3   0    1.05    0.30
   8  -3   0    2.33    0.38
  -8   3   0    2.10    0.35
   7  -3   0    2.56    0.37
   7  -3   0    3.36    0.41
  -7   3   0    3.15    0.38
   6  -3   0   10.43    0.56
   6  -3   0   10.10    0.60
   6  -3   0    9.79    0.60
  -6   3   0   10.05    0.60
  -6   3   0   10.95    0.58
  -6   3   0   10.35    0.62
   5  -3   0    5.13    0.34
   5  -3   0    4.55    0.36
   5  -3   0    5.23    0.38
  -5   3   0    4.81    0.38
  -5   3   0    4.67    0.36
  -5   3   0    5.03    0.34
   4  -3   0   48.58    1.76
   4  -3   0   48.65    1.82
   4  -3   0   48.81    1.82
  -4   3   0   49.31    1.82
  -4   3   0   50.33    1.77
   3  -3   0   36.46    1.43
   3  -3   0   39.48    1.46
   3  -3   0   38.40    1.38
   3  -3   0   39.88    1.31
  -3   3   0   38.67    1.45
  -3   3   0   37.66    1.38
  -3   3   0   38.22    1.44
   2  -3   0   13.45    0.59
   2  -3   0   14.16    0.54
   2  -3   0   13.81    0.59
   2  -3   0   15.07    0.64
   2  -3   0   14.52    0.65
  -2   3   0   13.96    0.64
  -2   3   0   14.78    0.58
  -2   3   0   14.46    0.65
   1  -3   0   33.16    1.20
   1  -3   0   32.09    1.22
   1  -3   0   31.55    1.22
   1  -3   0   32.06    1.12
   1  -3   0   30.97    1.18
  -1   3   0   31.80    1.22
  -1   3   0   33.15    1.23
  -1   3   0   31.74    1.17
   0  -3   0    1.59    0.20
   0  -3   0    1.80    0.21
   0  -3   0    1.81    0.16
   0  -3   0    2.22    0.24
   0   3   0    1.73    0.19
   0   3   0    1.62    0.21
   0   3   0    1.67    0.21
  -1  -3   0    8.10    0.46
  -1  -3   0    7.86    0.45
  -1  -3   0    7.94    0.45
   1   3   0    8.18    0.45
   1   3   0    7.98    0.47
  -2  -3   0   19.42    0.88
  -2  -3   0   19.58    0.88
  -2  -3   0   18.03    0.87
   2   3   0   20.03    0.87
   2   3   0   19.23    0.89
  -3  -3   0    1.06    0.22
  -3  -3   0    1.44    0.24
  -3  -3   0    1.13    0.22
   3   3   0    1.41    0.24
   3   3   0    1.11    0.23
  -4  -3   0    0.09    0.10
  -4  -3   0   -0.06    0.12
  -4  -3   0    0.11    0.11
   4   3   0    0.12    0.14
   4   3   0    0.19    0.12
  -5  -3   0    3.24    0.43
  -5  -3   0    3.85    0.46
   5   3   0    4.43    0.51
   5   3   0    4.47    0.48
  -6  -3   0    0.06    0.16
  -6  -3   0    0.11    0.15
   6   3   0    0.00    0.13
   6   3   0   -0.13    0.14
  -7  -3   0    4.82    0.61
  -7  -3   0    5.09    0.62
   7   3   0    5.10    0.64
  -8  -3   0    1.08    0.32
  -8  -3   0    0.68    0.29
   8   3   0    0.96    0.34
  -9  -3   0    1.52    0.34
  -9  -3   0    1.56    0.40
  -9  -3   0    1.81    0.45
   9   3   0    1.70    0.45
 -10  -3   0    0.03    0.26
 -10  -3   0   -0.06    0.21
 -10  -3   0   -0.31    0.18
  10   3   0   -0.04    0.28
 -11  -3   0    0.60    0.35
 -11  -3   0    0.70    0.30
  11   3   0    1.74    0.54
  14  -4   0    1.91    0.59
 -14   4   0    0.99    0.43
 -14   4   0    0.89    0.42
  13  -4   0    2.13    0.53
 -13   4   0    2.61    0.53
 -13   4   0    1.38    0.42
  12  -4   0    2.45    0.51
 -12   4   0    1.86    0.41
 -12   4   0    2.44    0.50
  11  -4   0    0.58    0.26
 -11   4   0   -0.10    0.20
 -11   4   0    0.33    0.24
  10  -4   0    0.18    0.20
 -10   4   0   -0.08    0.18
 -10   4   0    0.13    0.19
   9  -4   0   48.63    2.14
  -9   4   0   50.87    2.02
  -9   4   0   51.89    2.14
   8  -4   0    0.51    0.20
  -8   4   0    0.32    0.18
   7  -4   0   17.91    0.91
   7  -4   0   15.95    0.88
  -7   4   0   18.34    0.91
  -7   4   0   15.20    0.81
   6  -4   0    5.52    0.44
   6  -4   0    5.76    0.39
   6  -4   0    5.45    0.44
  -6   4   0    6.35    0.46
  -6   4   0    5.58    0.40
   5  -4   0    0.23    0.11
   5  -4   0   -0.04    0.09
   5  -4   0   -0.07    0.04
   5  -4   0    0.13    0.10
  -5   4   0    0.10    0.11
  -5   4   0    0.06    0.09
  -5   4   0    0.03    0.09
   4  -4   0    0.29    0.07
   4  -4   0    0.42    0.13
   4  -4   0    0.22    0.12
   4  -4   0    0.39    0.11
  -4   4   0    0.23    0.12
  -4   4   0    0.26    0.10
  -4   4   0    0.50    0.14
   3  -4   0   22.48    0.86
   3  -4   0   23.71    1.02
   3  -4   0   23.23    0.93
   3  -4   0   23.06    0.99
  -3   4   0   24.54    1.02
  -3   4   0   25.18    1.03
  -3   4   0   22.73    0.92
   2  -4   0    0.38    0.12
   2  -4   0    0.54    0.11
   2  -4   0    0.43    0.09
   2  -4   0    0.23    0.11
   2  -4   0    0.26    0.09
  -2   4   0    0.30    0.09
  -2   4   0    0.41    0.13
  -2   4   0    0.23    0.10
   1  -4   0   19.94    0.87
   1  -4   0   19.97    0.86
   1  -4   0   19.15    0.88
   1  -4   0   21.42    0.79
   1  -4   0   21.07    0.91
  -1   4   0   20.49    0.85
  -1   4   0   20.83    0.91
  -1   4   0   20.46    0.91
   0  -4   0   24.24    1.02
   0  -4   0   24.62    1.04
   0  -4   0   22.31    1.01
   0  -4   0   24.30    0.91
   0   4   0   22.57    1.01
   0   4   0   24.87    1.05
   0   4   0   23.14    0.99
  -1  -4   0   21.07    0.97
  -1  -4   0   21.53    0.97
  -1  -4   0   20.51    0.96
   1   4   0   21.86    0.96
   1   4   0   21.57    0.99
  -2  -4   0   15.53    0.77
  -2  -4   0   13.48    0.74
  -2  -4   0   14.17    0.76
   2   4   0   13.05    0.75
   2   4   0   14.24    0.74
  -3  -4   0   11.31    0.73
  -3  -4   0    8.67    0.60
  -3  -4   0    9.50    0.62
   3   4   0   10.88    0.62
   3   4   0    8.56    0.61
  -4  -4   0    0.02    0.11
  -4  -4   0   -0.02    0.13
   4   4   0   -0.23    0.09
   4   4   0    0.05    0.14
  -5  -4   0    0.45    0.20
  -5  -4   0    0.46    0.21
   5   4   0    0.02    0.15
   5   4   0    0.58    0.22
  -6  -4   0    3.73    0.52
  -6  -4   0    3.32    0.51
   6   4   0    3.36    0.53
  -7  -4   0    1.71    0.37
  -7  -4   0    0.77    0.30
   7   4   0    1.54    0.40
  -8  -4   0    2.71    0.50
  -8  -4   0    3.22    0.45
  -8  -4   0    3.96    0.61
   8   4   0    2.47    0.51
  -9  -4   0    1.17    0.33
  -9  -4   0    1.63    0.43
  -9  -4   0    2.23    0.53
   9   4   0    2.74    0.58
 -10  -4   0    0.05    0.22
 -10  -4   0    0.05    0.27
  10   4   0   -0.11    0.26
 -11  -4   0    4.01    0.75
 -11  -4   0    3.80    0.56
  11   4   0    3.62    0.73
  14  -5   0    2.03    0.56
 -14   5   0    2.66    0.59
 -14   5   0    1.94    0.48
  13  -5   0    0.95    0.40
 -13   5   0    0.55    0.32
 -13   5   0    1.18    0.43
  12  -5   0    2.28    0.48
 -12   5   0    2.77    0.52
 -12   5   0    2.23    0.45
  11  -5   0    3.18    0.54
 -11   5   0    3.12    0.51
 -11   5   0    2.15    0.40
  10  -5   0   -0.07    0.17
 -10   5   0   -0.01    0.18
 -10   5   0    0.03    0.18
   9  -5   0   -0.08    0.14
  -9   5   0    0.27    0.20
  -9   5   0    0.00    0.15
  -9   5   0    0.06    0.14
   8  -5   0    0.52    0.21
  -8   5   0    0.44    0.18
  -8   5   0    0.13    0.17
  -8   5   0    0.23    0.16
   7  -5   0    8.99    0.64
   7  -5   0    9.63    0.47
   7  -5   0   11.81    0.77
  -7   5   0   10.40    0.57
  -7   5   0   11.09    0.63
  -7   5   0   10.03    0.65
   6  -5   0    4.55    0.35
   6  -5   0    4.19    0.44
   6  -5   0    4.57    0.49
   6  -5   0    3.92    0.25
  -6   5   0    5.03    0.51
  -6   5   0    4.56    0.32
  -6   5   0    3.80    0.38
  -6   5   0    4.83    0.46
   5  -5   0   -0.01    0.07
   5  -5   0    0.06    0.11
   5  -5   0    0.17    0.07
   5  -5   0    0.11    0.11
  -5   5   0    0.13    0.12
  -5   5   0   -0.03    0.10
  -5   5   0    0.01    0.09
   4  -5   0   17.61    0.71
   4  -5   0   18.34    0.90
   4  -5   0   18.01    0.80
  -4   5   0   19.82    0.92
  -4   5   0   17.06    0.77
  -4   5   0   17.61    0.86
   3  -5   0    0.05    0.09
   3  -5   0   -0.01    0.07
   3  -5   0    0.01    0.07
   3  -5   0    0.02    0.06
   3  -5   0    0.12    0.11
  -3   5   0    0.11    0.11
  -3   5   0    0.06    0.08
  -3   5   0    0.03    0.09
   2  -5   0   19.13    0.87
   2  -5   0   20.89    0.95
   2  -5   0   19.72    0.88
   2  -5   0   19.27    0.91
   2  -5   0   19.34    0.78
  -2   5   0   20.05    0.85
  -2   5   0   20.38    0.95
  -2   5   0   19.16    0.92
   1  -5   0   46.75    1.76
   1  -5   0   43.49    1.76
   1  -5   0   46.31    1.79
   1  -5   0   43.89    1.61
  -1   5   0   41.84    1.69
  -1   5   0   45.59    1.79
  -1   5   0   49.52    1.81
   0  -5   0   -0.06    0.07
   0  -5   0    0.00    0.06
   0  -5   0    0.03    0.10
   0  -5   0   -0.01    0.10
   0   5   0    0.03    0.10
   0   5   0    0.08    0.12
   0   5   0    0.05    0.09
  -1  -5   0    9.69    0.62
  -1  -5   0    9.71    0.62
  -1  -5   0   10.03    0.62
   1   5   0    9.45    0.63
   1   5   0   11.09    0.63
  -2  -5   0    0.48    0.20
  -2  -5   0    0.06    0.12
   2   5   0    0.45    0.20
   2   5   0    0.34    0.17
  -3  -5   0   12.24    0.79
  -3  -5   0   13.63    0.81
   3   5   0   11.48    0.78
   3   5   0   14.17    0.80
  -4  -5   0    0.44    0.23
  -4  -5   0    0.94    0.27
   4   5   0    1.33    0.32
   4   5   0    1.25    0.28
  -5  -5   0   14.55    0.93
  -5  -5   0   11.63    0.85
   5   5   0   13.81    0.92
  -6  -5   0    1.58    0.37
  -6  -5   0    1.64    0.40
   6   5   0    1.41    0.39
  -7  -5   0    4.64    0.49
  -7  -5   0    4.79    0.67
  -7  -5   0    4.34    0.64
   7   5   0    3.69    0.60
  -8  -5   0    0.04    0.19
  -8  -5   0    0.16    0.23
  -8  -5   0    0.39    0.28
   8   5   0    0.04    0.29
  -9  -5   0    5.61    0.80
  -9  -5   0    4.79    0.59
  -9  -5   0    7.71    0.94
   9   5   0    4.01    0.71
 -10  -5   0    3.77    0.56
 -10  -5   0    3.96    0.74
  10   5   0    4.76    0.81
  14  -6   0    0.22    0.34
 -14   6   0   -0.26    0.23
 -14   6   0    0.22    0.36
  13  -6   0    2.10    0.51
 -13   6   0    1.35    0.44
 -13   6   0    1.96    0.43
  12  -6   0    0.74    0.34
 -12   6   0    0.12    0.22
 -12   6   0    0.65    0.31
  11  -6   0    0.10    0.21
 -11   6   0    0.08    0.21
 -11   6   0   -0.15    0.16
  10  -6   0    3.77    0.57
  10  -6   0    4.81    0.35
 -10   6   0    4.86    0.52
 -10   6   0    4.70    0.59
 -10   6   0    4.77    0.55
   9  -6   0   17.92    1.08
   9  -6   0   18.51    0.81
  -9   6   0   19.33    0.95
  -9   6   0   19.73    1.01
  -9   6   0   18.04    1.05
   8  -6   0    2.54    0.41
   8  -6   0    2.35    0.25
  -8   6   0    1.93    0.35
  -8   6   0    2.28    0.34
  -8   6   0    2.46    0.32
   7  -6   0   14.93    0.67
   7  -6   0   15.07    0.88
  -7   6   0   16.79    0.76
  -7   6   0   15.69    0.89
  -7   6   0   16.44    0.83
   6  -6   0    2.28    0.35
   6  -6   0    2.77    0.45
   6  -6   0    2.52    0.23
  -6   6   0    2.76    0.28
  -6   6   0    2.52    0.31
  -6   6   0    1.94    0.31
   5  -6   0    8.88    0.53
   5  -6   0    8.32    0.60
   5  -6   0    8.50    0.43
   5  -6   0    8.20    0.57
  -5   6   0    9.50    0.63
  -5   6   0    9.01    0.51
  -5   6   0    8.58    0.58
   4  -6   0    6.04    0.42
   4  -6   0    7.07    0.52
   4  -6   0    7.00    0.49
   4  -6   0    5.85    0.34
  -4   6   0    6.90    0.52
  -4   6   0    6.27    0.49
  -4   6   0    6.35    0.41
   3  -6   0    1.13    0.21
   3  -6   0    1.03    0.15
   3  -6   0    1.04    0.22
   3  -6   0    1.36    0.27
   3  -6   0    0.76    0.18
  -3   6   0    1.41    0.26
  -3   6   0    1.00    0.18
  -3   6   0    0.70    0.21
   2  -6   0    2.90    0.23
   2  -6   0    3.62    0.41
   2  -6   0    3.29    0.36
   2  -6   0    3.27    0.36
   2  -6   0    3.13    0.39
  -2   6   0    2.93    0.37
  -2   6   0    2.94    0.32
  -2   6   0    3.14    0.40
   1  -6   0   10.84    0.68
   1  -6   0   12.38    0.69
   1  -6   0   12.05    0.72
   1  -6   0   11.92    0.56
  -1   6   0   11.22    0.70
  -1   6   0   12.77    0.73
  -1   6   0   11.19    0.63
   0  -6   0   15.86    0.98
   0  -6   0   15.09    0.85
   0  -6   0   16.40    0.86
   0  -6   0   15.98    0.72
   0   6   0   16.15    0.89
   0   6   0   16.76    0.88
   0   6   0   14.29    0.79
  -1  -6   0    9.95    0.69
  -1  -6   0   11.56    0.72
   1   6   0   10.55    0.69
   1   6   0   11.62    0.74
   1   6   0   11.10    0.69
  -2  -6   0   19.63    1.06
  -2  -6   0   18.74    1.05
   2   6   0   19.57    1.08
   2   6   0   19.63    1.03
  -3  -6   0    0.88    0.27
  -3  -6   0    0.63    0.26
   3   6   0    0.73    0.27
   3   6   0    1.24    0.31
  -4  -6   0   12.45    0.87
  -4  -6   0   11.78    0.86
   4   6   0   12.21    0.88
  -5  -6   0    0.76    0.30
  -5  -6   0    0.42    0.26
   5   6   0    0.17    0.23
  -6  -6   0    9.67    0.61
  -6  -6   0    8.47    0.89
  -6  -6   0    8.99    0.96
   6   6   0    8.68    0.94
  -7  -6   0    1.54    0.44
  -7  -6   0    2.28    0.50
  -7  -6   0    2.44    0.39
   7   6   0    2.53    0.56
  -8  -6   0    6.84    0.90
  -8  -6   0    7.49    0.62
  -8  -6   0    6.55    0.92
   8   6   0    8.34    1.01
  -9  -6   0    1.83    0.55
  -9  -6   0    1.57    0.38
   9   6   0    2.83    0.63
  14  -7   0    5.73    0.54
  14  -7   0    4.06    0.73
 -14   7   0    4.09    0.69
 -14   7   0    3.68    0.61
  13  -7   0    1.79    0.48
  13  -7   0    0.48    0.21
 -13   7   0    1.20    0.41
 -13   7   0    0.94    0.33
  12  -7   0    1.58    0.43
  12  -7   0    2.37    0.33
 -12   7   0    1.91    0.39
 -12   7   0    2.46    0.48
  11  -7   0   -0.01    0.18
  11  -7   0    0.05    0.13
 -11   7   0   -0.12    0.18
 -11   7   0    0.04    0.19
 -11   7   0    0.53    0.24
  10  -7   0    0.03    0.18
  10  -7   0    0.03    0.10
 -10   7   0   -0.10    0.15
 -10   7   0    0.04    0.21
 -10   7   0    0.03    0.18
   9  -7   0    0.98    0.18
   9  -7   0    1.72    0.39
  -9   7   0    1.09    0.27
  -9   7   0    0.81    0.29
  -9   7   0    0.50    0.20
   8  -7   0   11.53    0.57
   8  -7   0   12.65    0.83
  -8   7   0   11.20    0.63
  -8   7   0   11.11    0.70
  -8   7   0   11.28    0.78
   7  -7   0   10.51    0.52
   7  -7   0    9.62    0.69
  -7   7   0   10.90    0.57
  -7   7   0   10.25    0.63
  -7   7   0   10.22    0.71
   6  -7   0    1.15    0.28
   6  -7   0    1.41    0.20
  -6   7   0    1.64    0.26
  -6   7   0    1.66    0.22
  -6   7   0    1.33    0.30
   5  -7   0    0.53    0.13
   5  -7   0    0.23    0.16
  -5   7   0    0.40    0.18
  -5   7   0    0.55    0.24
  -5   7   0    0.61    0.17
   4  -7   0    0.34    0.15
   4  -7   0    0.44    0.12
   4  -7   0    0.27    0.15
   4  -7   0    0.39    0.17
  -4   7   0    0.48    0.15
  -4   7   0    0.46    0.19
  -4   7   0    0.29    0.18
   3  -7   0    1.52    0.28
   3  -7   0    1.20    0.18
   3  -7   0    1.72    0.27
   3  -7   0    1.40    0.26
  -3   7   0    1.46    0.30
  -3   7   0    1.48    0.23
  -3   7   0    1.01    0.26
   2  -7   0    0.31    0.15
   2  -7   0    0.38    0.17
   2  -7   0    0.05    0.13
   2  -7   0    0.17    0.09
  -2   7   0    0.19    0.16
  -2   7   0    0.36    0.14
  -2   7   0    0.45    0.20
   1  -7   0    8.60    0.62
   1  -7   0    8.86    0.48
   1  -7   0    9.58    0.64
  -1   7   0    7.57    0.61
  -1   7   0    8.89    0.58
  -1   7   0    7.83    0.61
   0  -7   0    8.14    0.48
   0  -7   0    7.62    0.61
   0  -7   0    8.41    0.63
   0   7   0    8.65    0.64
   0   7   0    8.39    0.65
   0   7   0    8.83    0.60
  -1  -7   0   -0.07    0.14
  -1  -7   0    0.27    0.17
   1   7   0    0.00    0.14
   1   7   0    0.29    0.20
   1   7   0   -0.13    0.09
  -2  -7   0   11.61    0.81
  -2  -7   0   11.21    0.79
   2   7   0    9.50    0.73
   2   7   0   10.25    0.79
   2   7   0   11.40    0.78
  -3  -7   0   20.96    1.22
  -3  -7   0   21.46    1.25
   3   7   0   21.96    1.27
  -4  -7   0    3.06    0.34
  -4  -7   0    2.84    0.50
  -4  -7   0    3.04    0.51
   4   7   0    2.66    0.50
  -5  -7   0    9.52    0.97
  -5  -7   0    9.38    0.96
  -5  -7   0    8.97    0.57
   5   7   0    9.76    0.98
  -6  -7   0   -0.04    0.16
  -6  -7   0   -0.20    0.17
  -6  -7   0    0.07    0.23
   6   7   0    0.34    0.29
  -7  -7   0    0.69    0.37
  -7  -7   0    0.43    0.23
  -7  -7   0    0.42    0.32
   7   7   0    0.83    0.40
  -8  -7   0    0.18    0.30
  -8  -7   0   -0.11    0.17
   8   7   0    0.28    0.33
  14  -8   0    0.57    0.36
  14  -8   0    0.08    0.15
 -14   8   0    0.06    0.29
 -14   8   0    0.17    0.27
  13  -8   0    0.00    0.15
  13  -8   0    0.01    0.26
 -13   8   0   -0.19    0.23
 -13   8   0    0.03    0.25
  12  -8   0    0.29    0.15
  12  -8   0    0.42    0.31
 -12   8   0    0.39    0.26
 -12   8   0    0.05    0.26
  11  -8   0    0.12    0.22
  11  -8   0    0.01    0.11
 -11   8   0    0.01    0.20
 -11   8   0    0.02    0.18
 -11   8   0    0.56    0.25
  10  -8   0    3.69    0.58
  10  -8   0    3.70    0.37
 -10   8   0    4.21    0.53
 -10   8   0    4.20    0.47
 -10   8   0    2.88    0.50
   9  -8   0    6.37    0.71
   9  -8   0    5.35    0.38
  -9   8   0    6.80    0.64
  -9   8   0    5.27    0.44
  -9   8   0    6.56    0.71
   8  -8   0    0.24    0.12
   8  -8   0    0.27    0.19
  -8   8   0    0.29    0.23
  -8   8   0    0.25    0.19
  -8   8   0    0.09    0.13
   7  -8   0    0.04    0.14
   7  -8   0   -0.01    0.09
  -7   8   0   -0.27    0.10
  -7   8   0    0.28    0.18
  -7   8   0    0.00    0.11
   6  -8   0    8.73    0.49
   6  -8   0    9.30    0.68
  -6   8   0    9.10    0.59
  -6   8   0    9.69    0.69
  -6   8   0    8.72    0.57
   5  -8   0    1.23    0.28
   5  -8   0    1.21    0.20
  -5   8   0    0.64    0.23
  -5   8   0    0.68    0.20
   4  -8   0    1.01    0.19
   4  -8   0    0.63    0.20
   4  -8   0    1.06    0.27
  -4   8   0    1.17    0.23
  -4   8   0    1.48    0.33
   3  -8   0    4.63    0.49
   3  -8   0    4.19    0.51
   3  -8   0    5.05    0.35
  -3   8   0    5.94    0.73
  -3   8   0    3.92    0.51
  -3   8   0    5.54    0.44
   2  -8   0    1.51    0.31
   2  -8   0    1.36    0.30
   2  -8   0    1.05    0.20
  -2   8   0    0.89    0.29
  -2   8   0    1.39    0.31
  -2   8   0    1.40    0.26
   1  -8   0    7.09    0.70
   1  -8   0    6.32    0.65
   1  -8   0    6.54    0.44
  -1   8   0    6.34    0.52
  -1   8   0    7.68    0.73
  -1   8   0    7.66    0.75
   0  -8   0    4.06    0.55
   0  -8   0    4.51    0.58
   0   8   0    5.06    0.53
   0   8   0    3.96    0.54
  -1  -8   0    0.36    0.22
  -1  -8   0    0.40    0.24
   1   8   0    0.53    0.27
   1   8   0    0.50    0.23
  -2  -8   0   12.32    0.89
  -2  -8   0   10.13    0.81
   2   8   0   10.92    0.81
   2   8   0   10.58    0.86
  -3  -8   0   -0.14    0.18
  -3  -8   0   -0.26    0.15
  -3  -8   0    0.09    0.13
   3   8   0    0.12    0.26
   3   8   0   -0.24    0.18
  -4  -8   0    3.14    0.58
  -4  -8   0    4.36    0.36
  -4  -8   0    4.33    0.64
   4   8   0    4.93    0.72
  -5  -8   0    1.62    0.29
  -5  -8   0    2.88    0.55
  -5  -8   0    1.83    0.46
   5   8   0    2.27    0.55
  -6  -8   0   -0.03    0.22
  -6  -8   0    0.43    0.33
  -6  -8   0   -0.11    0.15
   6   8   0    0.15    0.30
  -7  -8   0    0.90    0.40
  -7  -8   0    0.79    0.27
   7   8   0    0.62    0.40
  14  -9   0    7.01    0.55
  14  -9   0    5.99    0.87
 -14   9   0    6.76    0.92
  13  -9   0    5.51    0.83
  13  -9   0    3.21    0.40
 -13   9   0    2.74    0.56
 -13   9   0    2.54    0.46
  12  -9   0    5.05    0.48
  12  -9   0    4.26    0.68
 -12   9   0    4.54    0.67
 -12   9   0    3.21    0.53
 -12   9   0    3.23    0.48
  11  -9   0   -0.04    0.12
  11  -9   0    0.23    0.25
 -11   9   0   -0.16    0.13
 -11   9   0    0.19    0.24
 -11   9   0    0.06    0.24
  10  -9   0    0.13    0.21
  10  -9   0    0.46    0.17
 -10   9   0    0.18    0.17
 -10   9   0   -0.06    0.20
 -10   9   0    0.56    0.30
   9  -9   0    2.22    0.30
   9  -9   0    1.60    0.40
  -9   9   0    2.16    0.44
  -9   9   0    2.25    0.39
  -9   9   0    2.12    0.32
   8  -9   0    8.58    0.83
   8  -9   0    8.11    0.50
  -8   9   0    7.94    0.79
  -8   9   0    8.47    0.52
  -8   9   0    8.29    0.62
   7  -9   0   15.55    0.97
   7  -9   0   13.77    0.70
  -7   9   0   15.84    0.86
  -7   9   0   14.73    0.95
  -7   9   0   14.12    0.69
   6  -9   0    3.27    0.34
  -6   9   0    2.80    0.45
  -6   9   0    3.41    0.42
   5  -9   0    1.16    0.21
   5  -9   0    1.37    0.32
  -5   9   0    0.91    0.23
  -5   9   0    0.87    0.28
   4  -9   0    3.67    0.46
   4  -9   0    3.63    0.36
   4  -9   0    3.36    0.48
  -4   9   0    3.22    0.41
  -4   9   0    3.95    0.54
   3  -9   0   -0.25    0.10
   3  -9   0    0.30    0.13
   3  -9   0   -0.01    0.15
  -3   9   0    0.02    0.14
  -3   9   0   -0.18    0.15
   2  -9   0    0.70    0.26
   2  -9   0    0.30    0.14
   2  -9   0    0.40    0.23
  -2   9   0    0.68    0.22
  -2   9   0    0.65    0.26
   1  -9   0   -0.08    0.16
   1  -9   0    0.11    0.13
   1  -9   0    0.17    0.19
  -1   9   0    0.05    0.16
  -1   9   0    0.30    0.22
   0  -9   0    7.10    0.78
   0  -9   0    6.77    0.76
   0   9   0    6.97    0.68
   0   9   0    6.26    0.74
  -1  -9   0    0.56    0.26
  -1  -9   0    0.24    0.25
   1   9   0    0.25    0.28
   1   9   0   -0.03    0.20
  -2  -9   0    2.95    0.53
  -2  -9   0    4.65    0.69
   2   9   0    2.03    0.45
   2   9   0    3.65    0.62
  -3  -9   0    5.83    0.79
  -3  -9   0    9.15    0.94
   3   9   0    6.83    0.79
   3   9   0    7.78    0.92
  -4  -9   0    1.13    0.43
  -4  -9   0    0.34    0.29
   4   9   0    0.42    0.29
   4   9   0    0.38    0.33
  -5  -9   0   -0.05    0.24
  -5  -9   0   -0.04    0.27
   5   9   0    0.10    0.29
  -6  -9   0    0.62    0.39
   6   9   0    0.06    0.38
  14 -10   0    0.90    0.27
  14 -10   0    1.17    0.46
 -14  10   0    0.35    0.37
 -14  10   0    0.86    0.33
  13 -10   0    0.70    0.24
  13 -10   0    0.68    0.35
 -13  10   0    0.61    0.31
 -13  10   0    0.21    0.25
 -13  10   0    0.67    0.41
  12 -10   0    0.32    0.30
  12 -10   0    0.15    0.17
 -12  10   0   -0.03    0.29
 -12  10   0    0.32    0.25
 -12  10   0    0.06    0.20
  11 -10   0   -0.13    0.21
  11 -10   0    0.03    0.15
 -11  10   0    0.08    0.25
 -11  10   0    0.05    0.17
 -11  10   0   -0.03    0.28
  10 -10   0    0.22    0.14
  10 -10   0    0.35    0.27
 -10  10   0    0.28    0.25
 -10  10   0    0.06    0.23
 -10  10   0    0.18    0.18
   9 -10   0    0.01    0.10
   9 -10   0   -0.03    0.20
  -9  10   0   -0.01    0.20
  -9  10   0    0.50    0.18
  -9  10   0   -0.09    0.21
   8 -10   0   -0.08    0.11
   8 -10   0    0.05    0.20
  -8  10   0   -0.10    0.18
  -8  10   0   -0.06    0.21
  -8  10   0    0.15    0.14
   7 -10   0   10.47    0.81
   7 -10   0    9.23    0.55
  -7  10   0    7.87    0.82
  -7  10   0    8.71    0.64
   6 -10   0    2.19    0.44
   6 -10   0    2.73    0.33
  -6  10   0    2.23    0.44
  -6  10   0    2.23    0.36
   5 -10   0    3.76    0.51
   5 -10   0    4.41    0.59
   5 -10   0    3.60    0.37
  -5  10   0    3.49    0.44
  -5  10   0    2.66    0.48
   4 -10   0    0.02    0.10
   4 -10   0    0.24    0.20
   4 -10   0    0.21    0.20
  -4  10   0    0.19    0.19
  -4  10   0    0.29    0.21
   3 -10   0    2.37    0.32
   3 -10   0    2.24    0.46
   3 -10   0    3.06    0.47
  -3  10   0    2.63    0.40
  -3  10   0    2.04    0.43
   2 -10   0    2.31    0.45
   2 -10   0    2.56    0.34
   2 -10   0    2.42    0.45
  -2  10   0    1.91    0.34
  -2  10   0    2.19    0.48
   1 -10   0   10.44    0.85
   1 -10   0   10.27    0.82
  -1  10   0   10.16    0.75
  -1  10   0   10.66    0.87
   0 -10   0    2.48    0.51
   0 -10   0    2.81    0.52
   0  10   0    2.68    0.46
   0  10   0    3.09    0.58
  -1 -10   0    1.23    0.40
  -1 -10   0    1.13    0.37
   1  10   0    0.77    0.29
   1  10   0    1.13    0.40
  -2 -10   0    0.16    0.27
  -2 -10   0    0.53    0.35
   2  10   0    0.58    0.34
   2  10   0    0.01    0.19
  -3 -10   0    1.94    0.49
  -3 -10   0    2.60    0.57
   3  10   0    1.87    0.48
   3  10   0    3.79    0.67
  -4 -10   0    0.16    0.29
  -4 -10   0   -0.20    0.26
   4  10   0    0.62    0.30
   4  10   0   -0.09    0.30
  -5 -10   0   -0.10    0.34
   5  10   0    1.15    0.42
   5  10   0    0.47    0.41
  13 -11   0    0.48    0.22
  13 -11   0    0.26    0.34
 -13  11   0    0.04    0.28
 -13  11   0    0.27    0.25
 -13  11   0   -0.10    0.22
  12 -11   0    1.98    0.52
  12 -11   0    1.57    0.32
 -12  11   0    2.40    0.41
 -12  11   0    1.53    0.45
 -12  11   0    1.80    0.46
  11 -11   0    0.72    0.34
  11 -11   0    0.47    0.18
 -11  11   0    0.31    0.31
 -11  11   0    0.50    0.31
 -11  11   0    0.41    0.22
  10 -11   0    0.31    0.17
  10 -11   0    0.64    0.29
 -10  11   0    0.38    0.21
 -10  11   0    0.12    0.25
 -10  11   0    0.29    0.31
   9 -11   0    1.00    0.37
   9 -11   0    1.46    0.28
  -9  11   0    1.34    0.40
  -9  11   0    1.03    0.35
   8 -11   0   -0.10    0.12
   8 -11   0   -0.03    0.21
  -8  11   0   -0.17    0.21
  -8  11   0    0.07    0.23
   7 -11   0    2.23    0.46
   7 -11   0    2.10    0.31
  -7  11   0    2.30    0.40
  -7  11   0    1.95    0.43
   6 -11   0    3.64    0.39
   6 -11   0    3.21    0.56
  -6  11   0    3.11    0.56
  -6  11   0    3.10    0.45
   5 -11   0    0.17    0.15
   5 -11   0    0.26    0.23
   5 -11   0    0.20    0.22
  -5  11   0   -0.09    0.17
  -5  11   0    0.12    0.22
   4 -11   0    7.39    0.80
   4 -11   0    8.01    0.78
   4 -11   0    6.90    0.49
  -4  11   0    6.27    0.76
  -4  11   0    6.87    0.66
   3 -11   0    0.12    0.24
   3 -11   0    0.59    0.21
   3 -11   0    0.80    0.31
  -3  11   0    0.48    0.22
  -3  11   0    0.43    0.32
   2 -11   0    0.10    0.24
   2 -11   0    0.82    0.23
   2 -11   0    0.68    0.31
  -2  11   0    0.14    0.30
  -2  11   0    0.44    0.24
   1 -11   0   -0.12    0.20
   1 -11   0   -0.04    0.19
  -1  11   0    0.38    0.23
  -1  11   0   -0.12    0.23
   0 -11   0    0.45    0.28
   0 -11   0    0.11    0.27
   0  11   0    0.30    0.28
   0  11   0   -0.04    0.17
  -1 -11   0    0.10    0.27
  -1 -11   0   -0.02    0.26
   1  11   0   -0.17    0.18
   1  11   0    0.37    0.32
  -2 -11   0   -0.13    0.26
  -2 -11   0    0.34    0.32
   2  11   0    0.39    0.31
   2  11   0    0.35    0.32
  -3 -11   0    0.29    0.33
  -3 -11   0   -0.12    0.28
   3  11   0    0.96    0.41
   3  11   0    0.48    0.39
  -4 -11   0    0.31    0.35
   4  11   0    0.56    0.48
   4  11   0    0.14    0.31
  13 -12   0    0.30    0.32
 -13  12   0    0.32    0.34
 -13  12   0   -0.03    0.22
 -13  12   0   -0.14    0.34
  12 -12   0   -0.16    0.28
 -12  12   0   -0.23    0.24
 -12  12   0    0.17    0.32
  11 -12   0   -0.13    0.25
  11 -12   0    0.05    0.14
 -11  12   0    0.12    0.29
 -11  12   0   -0.14    0.26
  10 -12   0    0.17    0.23
  10 -12   0   -0.11    0.13
 -10  12   0    0.44    0.31
 -10  12   0   -0.23    0.21
   9 -12   0    1.89    0.32
   9 -12   0    1.63    0.46
  -9  12   0    1.33    0.45
  -9  12   0    1.51    0.43
   8 -12   0   -0.12    0.13
   8 -12   0   -0.05    0.25
  -8  12   0    0.15    0.27
  -8  12   0    0.08    0.23
   7 -12   0   13.41    0.75
  -7  12   0   13.62    1.04
  -7  12   0   13.37    0.90
   6 -12   0    0.29    0.27
   6 -12   0    0.24    0.16
  -6  12   0    0.24    0.23
  -6  12   0    1.00    0.40
   5 -12   0   -0.22    0.15
   5 -12   0    0.14    0.14
   5 -12   0    0.22    0.24
  -5  12   0    0.15    0.20
  -5  12   0    0.36    0.29
   4 -12   0    3.68    0.58
   4 -12   0    3.58    0.61
   4 -12   0    3.92    0.45
  -4  12   0    4.13    0.54
  -4  12   0    2.09    0.49
   3 -12   0    1.65    0.43
   3 -12   0    0.54    0.28
   3 -12   0    1.20    0.27
  -3  12   0    1.46    0.47
  -3  12   0    0.76    0.26
   2 -12   0    3.24    0.60
   2 -12   0    3.11    0.60
  -2  12   0    2.85    0.59
  -2  12   0    3.03    0.49
   1 -12   0    1.07    0.38
   1 -12   0    1.32    0.44
  -1  12   0    0.99    0.33
  -1  12   0    1.22    0.44
   0 -12   0   -0.08    0.23
   0 -12   0    0.10    0.25
   0  12   0    0.12    0.29
   0  12   0    0.24    0.28
  -1 -12   0    0.30    0.30
  -1 -12   0    0.47    0.32
   1  12   0    0.01    0.23
   1  12   0    0.57    0.37
  -2 -12   0    0.11    0.32
   2  12   0    0.45    0.37
   2  12   0    0.01    0.25
  -3 -12   0    0.52    0.37
   3  12   0    0.07    0.32
   3  12   0    0.18    0.30
  12 -13   0    0.39    0.38
 -12  13   0    0.12    0.33
 -12  13   0    0.87    0.47
  11 -13   0    0.12    0.27
 -11  13   0   -0.18    0.24
 -11  13   0   -0.49    0.25
  10 -13   0    2.27    0.54
 -10  13   0    2.60    0.58
 -10  13   0    2.27    0.48
   9 -13   0   -0.03    0.23
   9 -13   0    0.25    0.18
  -9  13   0    0.36    0.31
  -9  13   0    0.01    0.26
   8 -13   0    7.27    0.55
   8 -13   0    8.23    0.99
  -8  13   0    8.06    0.78
  -8  13   0    6.55    0.87
   7 -13   0    2.66    0.38
  -7  13   0    3.12    0.61
  -7  13   0    3.02    0.51
   6 -13   0    8.78    0.99
   6 -13   0    8.55    0.59
  -6  13   0    6.56    0.86
  -6  13   0    8.55    0.81
   5 -13   0    1.34    0.39
   5 -13   0    1.71    0.31
   5 -13   0    1.97    0.49
  -5  13   0    1.50    0.35
  -5  13   0    1.58    0.47
   4 -13   0    1.34    0.40
   4 -13   0    1.04    0.36
   4 -13   0    1.10    0.27
  -4  13   0    1.39    0.47
  -4  13   0    1.26    0.34
   3 -13   0   -0.21    0.21
   3 -13   0    0.08    0.22
  -3  13   0   -0.03    0.22
  -3  13   0   -0.31    0.28
   2 -13   0    0.58    0.31
   2 -13   0    0.34    0.35
  -2  13   0    0.84    0.33
  -2  13   0    0.76    0.44
   1 -13   0    0.18    0.29
   1 -13   0    0.74    0.40
  -1  13   0    0.38    0.35
  -1  13   0    0.28    0.28
   0 -13   0   -0.04    0.31
   0 -13   0   -0.01    0.26
   0  13   0   -0.25    0.24
   0  13   0    0.22    0.40
  -1 -13   0   -0.07    0.28
   1  13   0    0.64    0.44
   1  13   0    0.20    0.30
  11 -14   0    2.81    0.63
 -11  14   0    3.16    0.67
 -11  14   0    2.55    0.54
  10 -14   0    1.02    0.43
 -10  14   0    0.41    0.38
 -10  14   0    1.46    0.49
   9 -14   0    4.91    0.79
  -9  14   0    4.81    0.67
  -9  14   0    5.10    0.84
   8 -14   0    4.36    0.73
  -8  14   0    3.48    0.67
  -8  14   0    3.59    0.57
   7 -14   0    0.35    0.22
  -7  14   0   -0.16    0.25
  -7  14   0    0.40    0.38
   6 -14   0    0.69    0.36
   6 -14   0    0.63    0.25
  -6  14   0    0.61    0.34
  -6  14   0    0.92    0.43
   5 -14   0    0.57    0.31
   5 -14   0    1.00    0.39
   5 -14   0    0.46    0.21
  -5  14   0    0.90    0.42
  -5  14   0    0.27    0.28
   4 -14   0   -0.02    0.24
   4 -14   0    0.07    0.28
  -4  14   0    0.01    0.26
  -4  14   0    0.46    0.40
   3 -14   0    0.44    0.33
   3 -14   0    0.03    0.31
  -3  14   0   -0.10    0.25
  -3  14   0   -0.23    0.31
   2 -14   0    0.75    0.39
   2 -14   0    0.50    0.40
  -2  14   0    0.56    0.41
  -2  14   0    0.01    0.27
   1 -14   0    0.34    0.36
  -1  14   0    0.24    0.31
  -1  14   0    0.29    0.39
   8 -15   0    5.03    0.82
  -8  15   0    3.62    0.61
  -8  15   0    3.25    0.74
  -7  15   0   -0.21    0.30
  -7  15   0    0.92    0.50
   6 -15   0    0.72    0.41
  -6  15   0    0.74    0.37
  -6  15   0    1.40    0.52
   5 -15   0    1.12    0.47
   5 -15   0    0.03    0.29
  -5  15   0    0.68    0.45
  -5  15   0    0.13    0.33
   4 -15   0    0.31    0.40
   4 -15   0    0.34    0.32
  -4  15   0    0.05    0.43
  -4  15   0    0.13    0.30
  -4  15  -1    0.85    0.47
  -4  15  -1    0.43    0.33
   4 -15   1    0.60    0.38
   4 -15   1    0.47    0.35
  -5  15  -1    0.58    0.36
  -5  15  -1    0.91    0.48
   5 -15   1    0.50    0.34
   5 -15   1    0.49    0.40
  -6  15  -1    1.29    0.50
  -6  15  -1    0.05    0.30
   6 -15   1    0.72    0.38
  -7  15  -1    8.37    1.05
  -7  15  -1    6.54    0.80
  -8  15  -1    0.11    0.34
  -8  15  -1   -0.23    0.27
   8 -15   1    0.39    0.36
  -1  14  -1   -0.16    0.24
  -1  14  -1    0.59    0.43
   1 -14   1    0.17    0.29
   1 -14   1    0.01    0.36
  -2  14  -1    0.34    0.41
  -2  14  -1    0.14    0.26
   2 -14   1   -0.13    0.23
   2 -14   1    0.31    0.35
  -3  14  -1    0.21    0.30
  -3  14  -1    0.26    0.36
   3 -14   1    1.29    0.48
   3 -14   1    0.31    0.30
  -4  14  -1    0.35    0.37
  -4  14  -1   -0.06    0.23
   4 -14   1   -0.19    0.23
   4 -14   1    0.71    0.38
  -5  14  -1    1.92    0.56
  -5  14  -1    1.33    0.38
   5 -14   1    2.00    0.47
   5 -14   1    1.36    0.30
   5 -14   1    1.85    0.51
  -6  14  -1   -0.05    0.32
  -6  14  -1   -0.49    0.21
   6 -14   1    0.11    0.31
  -7  14  -1    0.15    0.31
  -7  14  -1    0.03    0.30
  -8  14  -1   -0.04    0.29
  -8  14  -1   -0.07    0.29
   8 -14   1    0.40    0.33
  -9  14  -1    0.71    0.46
  -9  14  -1    0.01    0.32
   9 -14   1    1.00    0.42
 -10  14  -1   -0.23    0.26
 -10  14  -1    0.31    0.34
  10 -14   1   -0.02    0.28
 -11  14  -1    0.40    0.36
 -11  14  -1    0.71    0.41
  11 -14   1    0.05    0.30
   1  13  -1    3.74    0.75
   1  13  -1    3.45    0.62
  -1 -13   1    1.75    0.54
   0  13  -1    0.03    0.32
   0  13  -1    0.01    0.27
   0 -13   1    0.41    0.34
   0 -13   1   -0.03    0.30
  -1  13  -1    1.58    0.40
  -1  13  -1    1.20    0.48
   1 -13   1    1.59    0.49
   1 -13   1    1.88    0.50
  -2  13  -1    0.12    0.35
  -2  13  -1    0.01    0.21
   2 -13   1   -0.31    0.15
   2 -13   1   -0.08    0.28
  -3  13  -1    0.32    0.34
  -3  13  -1    0.34    0.23
   3 -13   1    0.15    0.25
   3 -13   1    0.30    0.31
  -4  13  -1    0.15    0.22
  -4  13  -1    0.60    0.33
   4 -13   1    0.16    0.17
   4 -13   1    0.32    0.29
   4 -13   1    0.54    0.29
  -5  13  -1    1.15    0.41
  -5  13  -1    1.50    0.37
   5 -13   1    1.12    0.40
   5 -13   1    1.57    0.41
   5 -13   1    1.67    0.30
  -6  13  -1    0.30    0.28
  -6  13  -1    0.23    0.37
   6 -13   1    0.81    0.36
   6 -13   1    0.29    0.19
  -7  13  -1    4.11    0.56
  -7  13  -1    3.81    0.69
  -8  13  -1    1.76    0.51
  -8  13  -1    0.83    0.33
   8 -13   1    2.74    0.60
  -9  13  -1    0.04    0.31
  -9  13  -1   -0.51    0.23
   9 -13   1   -0.16    0.21
 -10  13  -1    3.67    0.58
 -10  13  -1    4.28    0.72
  10 -13   1    3.12    0.61
 -11  13  -1    1.09    0.38
 -11  13  -1    1.64    0.53
  11 -13   1    1.07    0.44
 -12  13  -1    0.31    0.34
 -12  13  -1    0.01    0.34
  12 -13   1   -0.13    0.29
   3  12  -1    0.35    0.33
   3  12  -1    0.75    0.49
  -3 -12   1    0.23    0.35
   2  12  -1    3.12    0.74
   2  12  -1    2.52    0.53
  -2 -12   1    2.40    0.61
  -2 -12   1    4.21    0.78
   1  12  -1    0.10    0.24
   1  12  -1   -0.25    0.31
  -1 -12   1    0.02    0.31
  -1 -12   1    0.46    0.38
   0  12  -1    0.51    0.34
   0  12  -1    0.36    0.24
   0 -12   1    0.18    0.29
   0 -12   1    0.13    0.28
  -1  12  -1   -0.03    0.28
  -1  12  -1    0.04    0.21
   1 -12   1    0.02    0.23
   1 -12   1   -0.17    0.18
  -2  12  -1    2.61    0.56
  -2  12  -1    2.90    0.47
   2 -12   1    2.71    0.52
   2 -12   1    2.85    0.59
  -3  12  -1    0.13    0.18
  -3  12  -1    0.15    0.29
   3 -12   1    0.05    0.23
   3 -12   1    0.03    0.20
  -4  12  -1    5.70    0.63
  -4  12  -1    5.95    0.80
   4 -12   1    7.15    0.79
   4 -12   1    6.15    0.47
   4 -12   1    5.05    0.72
  -5  12  -1    8.04    0.74
  -5  12  -1    8.42    0.94
   5 -12   1    7.60    0.88
   5 -12   1    7.94    0.54
   5 -12   1    7.39    0.77
  -6  12  -1    0.86    0.37
  -6  12  -1    0.83    0.30
   6 -12   1    0.80    0.32
   6 -12   1    1.52    0.27
  -7  12  -1    3.00    0.46
  -7  12  -1    3.38    0.61
   7 -12   1    3.66    0.40
  -8  12  -1    3.77    0.54
  -8  12  -1    2.61    0.56
   8 -12   1    3.86    0.65
   8 -12   1    2.64    0.36
  -9  12  -1   -0.12    0.23
  -9  12  -1    0.21    0.25
   9 -12   1    0.14    0.15
   9 -12   1    0.24    0.29
 -10  12  -1    0.06    0.24
 -10  12  -1   -0.05    0.30
  10 -12   1    0.39    0.28
 -11  12  -1   -0.16    0.22
 -11  12  -1   -0.08    0.29
  11 -12   1    0.17    0.27
 -12  12  -1    0.66    0.36
 -12  12  -1    0.36    0.37
  12 -12   1    0.18    0.29
 -13  12  -1    1.74    0.55
 -13  12  -1    1.67    0.44
 -13  12  -1    1.15    0.36
  13 -12   1    2.65    0.68
   4  11  -1    0.17    0.31
   4  11  -1    0.40    0.42
  -4 -11   1    0.09    0.30
   3  11  -1    0.91    0.36
   3  11  -1    0.64    0.40
  -3 -11   1    0.93    0.41
  -3 -11   1    1.18    0.45
   2  11  -1    0.74    0.40
   2  11  -1    0.43    0.27
  -2 -11   1    0.47    0.32
  -2 -11   1    0.68    0.35
   1  11  -1   -0.23    0.26
   1  11  -1   -0.09    0.16
  -1 -11   1    0.04    0.23
  -1 -11   1    0.35    0.29
   0  11  -1   -0.13    0.25
   0  11  -1    0.13    0.23
   0 -11   1    0.00    0.24
   0 -11   1    0.21    0.27
  -1  11  -1    5.70    0.80
  -1  11  -1    5.11    0.62
   1 -11   1    5.72    0.75
   1 -11   1    6.84    0.81
  -2  11  -1    1.90    0.36
  -2  11  -1    2.55    0.54
   2 -11   1    1.95    0.46
   2 -11   1    1.88    0.43
  -3  11  -1    1.55    0.34
  -3  11  -1    2.51    0.52
   3 -11   1    1.90    0.29
   3 -11   1    1.95    0.42
   3 -11   1    2.09    0.46
  -4  11  -1   11.98    0.96
  -4  11  -1   12.31    0.79
   4 -11   1   10.96    0.64
   4 -11   1   12.66    0.93
   4 -11   1   11.39    0.82
  -5  11  -1    0.75    0.26
  -5  11  -1    0.65    0.31
   5 -11   1    1.10    0.23
   5 -11   1    0.83    0.26
   5 -11   1    1.52    0.40
  -6  11  -1   -0.33    0.16
  -6  11  -1   -0.10    0.19
   6 -11   1    0.51    0.26
   6 -11   1    0.00    0.12
  -7  11  -1   11.33    0.77
  -7  11  -1   11.23    0.90
   7 -11   1   10.63    0.62
  -8  11  -1    3.06    0.55
  -8  11  -1    4.00    0.53
   8 -11   1    3.52    0.58
   8 -11   1    4.12    0.41
  -9  11  -1    0.06    0.21
  -9  11  -1    0.29    0.26
   9 -11   1    0.14    0.22
   9 -11   1    0.10    0.13
 -10  11  -1    0.96    0.32
 -10  11  -1    2.12    0.48
 -10  11  -1    1.36    0.29
  10 -11   1    1.53    0.44
  10 -11   1    1.60    0.28
 -11  11  -1    3.33    0.46
 -11  11  -1    3.56    0.63
 -11  11  -1    4.23    0.59
  11 -11   1    3.68    0.42
  11 -11   1    3.91    0.70
 -12  11  -1    0.20    0.23
 -12  11  -1    0.42    0.29
 -12  11  -1    0.39    0.33
  12 -11   1    0.66    0.38
 -13  11  -1    0.09    0.24
 -13  11  -1   -0.15    0.24
 -13  11  -1    0.08    0.29
  13 -11   1   -0.02    0.27
   5  10  -1   -0.18    0.31
   5  10  -1   -0.15    0.28
  -5 -10   1   -0.01    0.30
   4  10  -1    4.45    0.69
   4  10  -1    3.32    0.68
  -4 -10   1    3.35    0.63
  -4 -10   1    2.66    0.61
   3  10  -1    0.71    0.39
   3  10  -1    0.48    0.28
  -3 -10   1    0.12    0.30
  -3 -10   1    0.33    0.31
   2  10  -1    1.14    0.44
   2  10  -1    0.47    0.27
  -2 -10   1    0.51    0.29
  -2 -10   1    0.72    0.33
   1  10  -1    1.51    0.37
   1  10  -1    0.72    0.34
  -1 -10   1    1.37    0.41
  -1 -10   1    1.97    0.47
   0  10  -1    0.31    0.30
   0  10  -1    0.05    0.19
   0 -10   1    0.07    0.22
   0 -10   1    0.04    0.20
  -1  10  -1    1.54    0.32
  -1  10  -1    0.71    0.32
   1 -10   1    1.64    0.41
   1 -10   1    1.09    0.33
  -2  10  -1   25.55    1.49
  -2  10  -1   27.70    1.33
   2 -10   1   26.47    1.41
   2 -10   1   28.72    1.20
   2 -10   1   28.11    1.49
  -3  10  -1    0.12    0.22
  -3  10  -1    0.18    0.18
   3 -10   1    0.12    0.21
   3 -10   1    0.35    0.24
   3 -10   1    0.56    0.17
  -4  10  -1   26.15    1.20
  -4  10  -1   24.27    1.38
   4 -10   1   25.57    1.37
   4 -10   1   24.42    1.25
   4 -10   1   24.21    1.06
  -5  10  -1    0.57    0.22
  -5  10  -1    0.44    0.27
   5 -10   1    0.70    0.18
   5 -10   1    0.71    0.24
   5 -10   1    0.34    0.25
  -6  10  -1    0.17    0.25
  -6  10  -1    0.84    0.25
   6 -10   1    0.93    0.32
   6 -10   1    0.45    0.16
  -7  10  -1    0.04    0.21
  -7  10  -1    0.18    0.21
   7 -10   1   -0.13    0.17
   7 -10   1    0.07    0.11
  -8  10  -1   15.06    0.78
  -8  10  -1   14.42    0.89
  -8  10  -1   16.30    1.06
   8 -10   1   15.23    1.03
   8 -10   1   16.15    0.77
  -9  10  -1   -0.02    0.15
  -9  10  -1    0.46    0.26
  -9  10  -1   -0.04    0.22
   9 -10   1    0.05    0.19
   9 -10   1   -0.08    0.11
 -10  10  -1   -0.09    0.21
 -10  10  -1    0.32    0.22
 -10  10  -1    0.05    0.17
  10 -10   1   -0.03    0.12
  10 -10   1    0.06    0.21
 -11  10  -1    0.10    0.24
 -11  10  -1    0.15    0.24
 -11  10  -1    0.14    0.18
  11 -10   1    0.17    0.29
  11 -10   1    0.10    0.14
 -12  10  -1    1.80    0.39
 -12  10  -1    1.88    0.45
 -12  10  -1    1.91    0.52
  12 -10   1    1.74    0.30
  12 -10   1    1.26    0.42
 -13  10  -1    0.47    0.28
 -13  10  -1    1.00    0.43
  13 -10   1    0.55    0.37
  13 -10   1    0.65    0.23
 -14  10  -1    2.30    0.59
 -14  10  -1    1.67    0.41
  14 -10   1    1.82    0.56
  14 -10   1    2.27    0.39
   7   9  -1    0.90    0.47
  -7  -9   1    1.25    0.52
   6   9  -1   -0.12    0.28
  -6  -9   1    0.43    0.34
  -6  -9   1    0.42    0.54
   5   9  -1    0.55    0.30
   5   9  -1    0.53    0.38
  -5  -9   1    0.08    0.27
  -5  -9   1    0.26    0.34
   4   9  -1    6.23    0.87
   4   9  -1    6.37    0.77
  -4  -9   1    5.10    0.77
  -4  -9   1    5.54    0.79
   3   9  -1    2.24    0.52
   3   9  -1    1.32    0.37
  -3  -9   1    2.33    0.51
  -3  -9   1    1.47    0.42
   2   9  -1   14.21    0.97
   2   9  -1   16.95    1.16
  -2  -9   1   14.98    1.05
  -2  -9   1   16.20    1.10
   1   9  -1    4.24    0.53
   1   9  -1    4.21    0.64
  -1  -9   1    3.53    0.57
  -1  -9   1    4.39    0.65
   0   9  -1    0.24    0.23
   0   9  -1    0.00    0.16
   0  -9   1    0.23    0.21
   0  -9   1    0.24    0.24
  -1   9  -1   17.31    1.09
  -1   9  -1   16.12    0.92
   1  -9   1   17.41    1.03
   1  -9   1   15.71    1.04
  -2   9  -1    0.11    0.16
  -2   9  -1    0.15    0.20
   2  -9   1   -0.28    0.12
   2  -9   1    0.23    0.12
   2  -9   1    0.04    0.17
  -3   9  -1    2.89    0.48
  -3   9  -1    4.21    0.44
   3  -9   1    2.63    0.30
   3  -9   1    2.56    0.44
   3  -9   1    4.14    0.50
  -4   9  -1    8.79    0.58
  -4   9  -1    8.38    0.81
   4  -9   1    8.44    0.60
   4  -9   1    8.15    0.47
   4  -9   1    9.20    0.70
  -5   9  -1    0.00    0.13
  -5   9  -1   -0.07    0.17
   5  -9   1   -0.13    0.08
   5  -9   1   -0.11    0.13
  -6   9  -1    1.73    0.31
  -6   9  -1    2.33    0.33
  -6   9  -1    1.97    0.39
   6  -9   1    1.99    0.25
   6  -9   1    1.25    0.33
  -7   9  -1    3.42    0.35
  -7   9  -1    2.68    0.46
  -7   9  -1    2.90    0.39
   7  -9   1    2.88    0.31
   7  -9   1    2.69    0.45
  -8   9  -1   10.96    0.73
  -8   9  -1   12.95    0.89
  -8   9  -1   12.49    0.67
   8  -9   1   10.60    0.59
   8  -9   1   12.43    0.87
  -9   9  -1   -0.15    0.20
  -9   9  -1   -0.13    0.13
  -9   9  -1    0.31    0.21
   9  -9   1   -0.22    0.14
   9  -9   1   -0.02    0.10
 -10   9  -1    0.80    0.24
 -10   9  -1    0.46    0.25
 -10   9  -1    0.07    0.24
  10  -9   1    0.97    0.20
  10  -9   1    0.84    0.32
 -11   9  -1    0.30    0.26
 -11   9  -1   -0.10    0.17
 -11   9  -1   -0.03    0.15
  11  -9   1    0.34    0.17
  11  -9   1    0.07    0.26
 -12   9  -1    0.26    0.22
 -12   9  -1    1.01    0.35
 -12   9  -1    0.34    0.29
  12  -9   1    0.11    0.25
  12  -9   1    1.22    0.24
 -13   9  -1    2.60    0.47
 -13   9  -1    2.76    0.57
  13  -9   1    3.83    0.69
  13  -9   1    3.64    0.42
 -14   9  -1    0.60    0.31
 -14   9  -1    0.65    0.37
  14  -9   1    0.72    0.45
  14  -9   1    1.22    0.29
   8   8  -1    0.91    0.47
  -8  -8   1    0.55    0.28
  -8  -8   1    0.45    0.37
   7   8  -1    3.23    0.69
  -7  -8   1    2.26    0.67
  -7  -8   1    2.83    0.43
  -7  -8   1    2.98    0.66
   6   8  -1    5.55    0.87
  -6  -8   1    4.60    0.74
  -6  -8   1    3.98    0.68
  -6  -8   1    3.58    0.45
   5   8  -1    2.62    0.56
  -5  -8   1    1.42    0.41
  -5  -8   1    1.80    0.45
  -5  -8   1    2.08    0.32
   4   8  -1   -0.14    0.22
  -4  -8   1    0.27    0.26
  -4  -8   1   -0.04    0.21
   3   8  -1    0.03    0.22
   3   8  -1    0.14    0.20
  -3  -8   1    0.27    0.25
  -3  -8   1    0.18    0.25
   2   8  -1    0.45    0.29
   2   8  -1    0.17    0.20
  -2  -8   1    1.03    0.35
  -2  -8   1    0.53    0.26
   1   8  -1   37.58    1.81
   1   8  -1   34.24    1.63
  -1  -8   1   37.43    1.74
  -1  -8   1   38.00    1.77
   0   8  -1    0.24    0.21
   0   8  -1    0.23    0.17
   0  -8   1    0.42    0.22
   0  -8   1    0.66    0.26
  -1   8  -1   10.08    0.65
  -1   8  -1   12.69    0.83
   1  -8   1   10.35    0.56
   1  -8   1    9.17    0.68
   1  -8   1   10.72    0.76
  -2   8  -1   24.19    1.10
  -2   8  -1   24.01    1.26
   2  -8   1   24.34    1.24
   2  -8   1   24.35    0.99
   2  -8   1   21.69    1.15
  -3   8  -1    0.11    0.16
  -3   8  -1    0.03    0.10
   3  -8   1    0.05    0.12
   3  -8   1    0.10    0.08
   3  -8   1   -0.01    0.13
  -4   8  -1    4.94    0.56
  -4   8  -1    6.45    0.45
   4  -8   1    6.07    0.62
   4  -8   1    5.27    0.35
   4  -8   1    4.81    0.49
  -5   8  -1    2.39    0.39
  -5   8  -1    2.58    0.32
   5  -8   1    2.39    0.39
   5  -8   1    2.93    0.28
  -6   8  -1    3.28    0.28
  -6   8  -1    2.38    0.39
  -6   8  -1    3.68    0.39
   6  -8   1    3.10    0.29
  -7   8  -1    1.69    0.35
  -7   8  -1    1.79    0.31
  -7   8  -1    1.88    0.27
   7  -8   1    1.36    0.32
   7  -8   1    1.69    0.22
  -8   8  -1    5.65    0.63
  -8   8  -1    5.53    0.43
  -8   8  -1    5.42    0.55
   8  -8   1    4.95    0.61
   8  -8   1    5.97    0.38
  -9   8  -1    1.30    0.37
  -9   8  -1    1.18    0.26
  -9   8  -1    1.03    0.30
   9  -8   1    1.34    0.36
   9  -8   1    1.23    0.21
 -10   8  -1    0.47    0.21
 -10   8  -1    0.90    0.30
 -10   8  -1    0.35    0.23
  10  -8   1    0.67    0.29
  10  -8   1    0.41    0.16
 -11   8  -1    1.46    0.40
 -11   8  -1    1.38    0.37
 -11   8  -1    1.08    0.29
  11  -8   1    1.07    0.38
  11  -8   1    1.88    0.27
 -12   8  -1    0.26    0.24
 -12   8  -1    0.08    0.26
  12  -8   1    0.60    0.18
  12  -8   1    0.72    0.35
 -13   8  -1    0.29    0.25
 -13   8  -1    0.51    0.35
  13  -8   1    1.23    0.26
  13  -8   1    0.77    0.39
 -14   8  -1    0.16    0.29
 -14   8  -1    0.28    0.27
  14  -8   1    0.66    0.23
  14  -8   1    0.95    0.44
  -9  -7   1    0.24    0.26
  -9  -7   1    0.58    0.36
   8   7  -1    0.73    0.40
  -8  -7   1    0.42    0.25
  -8  -7   1    0.57    0.64
  -8  -7   1   -0.01    0.26
   7   7  -1    0.58    0.35
  -7  -7   1    0.03    0.24
  -7  -7   1    0.26    0.28
  -7  -7   1   -0.02    0.18
   6   7  -1    0.25    0.28
  -6  -7   1    1.43    0.43
  -6  -7   1    1.66    0.43
  -6  -7   1    1.50    0.30
   5   7  -1    2.90    0.56
  -5  -7   1    2.24    0.50
  -5  -7   1    2.82    0.54
   4   7  -1   13.06    0.98
  -4  -7   1   12.85    0.93
  -4  -7   1   12.51    0.94
   3   7  -1    0.60    0.31
  -3  -7   1    0.95    0.32
  -3  -7   1    0.76    0.31
   2   7  -1   73.28    2.86
   2   7  -1   64.85    2.67
  -2  -7   1   67.88    2.77
  -2  -7   1   68.27    2.78
   1   7  -1    3.88    0.45
   1   7  -1    2.31    0.42
   1   7  -1    2.98    0.44
  -1  -7   1    3.03    0.45
  -1  -7   1    3.01    0.44
   0   7  -1    0.03    0.11
   0   7  -1    0.00    0.17
   0   7  -1    0.43    0.18
   0  -7   1    0.08    0.13
   0  -7   1    0.16    0.16
  -1   7  -1    0.15    0.16
  -1   7  -1    0.11    0.11
  -1   7  -1    0.47    0.20
   1  -7   1    0.24    0.17
   1  -7   1    0.24    0.11
   1  -7   1    0.26    0.16
  -2   7  -1    2.69    0.31
  -2   7  -1    2.57    0.39
  -2   7  -1    1.90    0.34
   2  -7   1    1.53    0.28
   2  -7   1    2.33    0.24
   2  -7   1    2.64    0.34
   2  -7   1    3.10    0.40
  -3   7  -1    0.13    0.14
  -3   7  -1    0.22    0.17
  -3   7  -1    0.09    0.10
   3  -7   1    0.03    0.09
   3  -7   1    0.08    0.12
   3  -7   1    0.33    0.15
   3  -7   1    0.14    0.09
  -4   7  -1   10.74    0.57
  -4   7  -1   11.80    0.72
  -4   7  -1   10.34    0.71
   4  -7   1   10.88    0.61
   4  -7   1    9.66    0.60
   4  -7   1    9.68    0.49
   4  -7   1    9.67    0.66
  -5   7  -1    0.05    0.10
  -5   7  -1    0.13    0.13
   5  -7   1    0.08    0.08
   5  -7   1    0.01    0.11
   5  -7   1    0.10    0.13
  -6   7  -1   -0.12    0.11
  -6   7  -1    0.03    0.13
  -6   7  -1    0.20    0.12
   6  -7   1    0.07    0.08
   6  -7   1    0.12    0.15
  -7   7  -1    0.39    0.15
  -7   7  -1    0.33    0.21
  -7   7  -1    0.65    0.20
   7  -7   1    0.48    0.20
   7  -7   1    0.57    0.13
  -8   7  -1    1.08    0.30
  -8   7  -1    0.98    0.25
  -8   7  -1    1.27    0.24
   8  -7   1    1.43    0.20
   8  -7   1    1.23    0.33
  -9   7  -1   10.34    0.70
  -9   7  -1   10.36    0.78
  -9   7  -1    9.75    0.63
   9  -7   1   10.04    0.53
   9  -7   1   10.87    0.79
 -10   7  -1    0.36    0.21
 -10   7  -1    0.74    0.29
 -10   7  -1    0.47    0.23
  10  -7   1    0.76    0.29
  10  -7   1    1.07    0.19
 -11   7  -1    0.31    0.26
 -11   7  -1    0.32    0.23
  11  -7   1    0.12    0.26
  11  -7   1    0.16    0.14
 -12   7  -1    1.11    0.36
 -12   7  -1    0.37    0.26
  12  -7   1    0.88    0.22
  12  -7   1    0.70    0.33
 -13   7  -1    7.98    0.91
 -13   7  -1    4.90    0.65
  13  -7   1    6.99    0.51
  13  -7   1    6.32    0.84
 -14   7  -1   -0.21    0.23
 -14   7  -1   -0.10    0.30
  14  -7   1    0.18    0.29
  14  -7   1    0.21    0.18
   9   6  -1    0.35    0.38
  -9  -6   1    0.34    0.26
  -9  -6   1    0.29    0.33
   8   6  -1    0.99    0.43
  -8  -6   1    0.35    0.32
  -8  -6   1    0.79    0.37
  -8  -6   1    0.53    0.25
   7   6  -1    5.67    0.79
  -7  -6   1    6.91    0.85
  -7  -6   1    6.53    0.84
   6   6  -1    0.06    0.22
  -6  -6   1    0.00    0.20
  -6  -6   1   -0.30    0.14
   5   6  -1   14.30    1.04
  -5  -6   1   15.16    1.01
  -5  -6   1   15.24    1.02
   4   6  -1    1.57    0.37
  -4  -6   1    2.41    0.46
  -4  -6   1    2.28    0.45
   3   6  -1    0.59    0.24
   3   6  -1    0.04    0.17
  -3  -6   1   -0.05    0.18
  -3  -6   1    0.30    0.20
   2   6  -1    2.25    0.39
   2   6  -1    2.25    0.37
  -2  -6   1    1.72    0.33
  -2  -6   1    1.34    0.31
   1   6  -1   35.81    1.61
   1   6  -1   36.87    1.57
   1   6  -1   34.31    1.49
  -1  -6   1   34.07    1.55
  -1  -6   1   36.10    1.59
   0   6  -1    4.75    0.50
   0   6  -1    2.83    0.40
   0   6  -1    3.33    0.36
   0  -6   1    3.30    0.42
   0  -6   1    2.82    0.40
   0  -6   1    3.73    0.43
  -1   6  -1    1.84    0.25
  -1   6  -1    2.29    0.34
  -1   6  -1    2.26    0.34
   1  -6   1    1.71    0.30
   1  -6   1    1.83    0.29
   1  -6   1    1.38    0.27
   1  -6   1    2.08    0.22
  -2   6  -1    4.55    0.33
  -2   6  -1    5.96    0.46
  -2   6  -1    4.57    0.47
   2  -6   1    4.63    0.36
   2  -6   1    4.77    0.37
   2  -6   1    5.35    0.52
   2  -6   1    4.58    0.28
   2  -6   1    4.51    0.46
  -3   6  -1    6.33    0.51
  -3   6  -1    6.52    0.41
  -3   6  -1    7.51    0.53
   3  -6   1    6.53    0.44
   3  -6   1    7.62    0.52
   3  -6   1    6.52    0.35
   3  -6   1    6.71    0.44
   3  -6   1    6.88    0.51
  -4   6  -1    0.06    0.12
  -4   6  -1    0.02    0.09
  -4   6  -1   -0.11    0.11
   4  -6   1    0.10    0.11
   4  -6   1    0.05    0.06
   4  -6   1   -0.04    0.06
   4  -6   1    0.11    0.11
  -5   6  -1    8.05    0.53
  -5   6  -1    9.51    0.64
  -5   6  -1    8.42    0.58
  -5   6  -1    8.86    0.51
   5  -6   1    8.32    0.41
   5  -6   1    8.98    0.62
   5  -6   1    9.56    0.53
  -6   6  -1    1.30    0.20
  -6   6  -1    0.92    0.20
  -6   6  -1    0.99    0.24
   6  -6   1    0.84    0.13
   6  -6   1    0.92    0.24
   6  -6   1    0.71    0.22
  -7   6  -1   -0.09    0.11
  -7   6  -1   -0.13    0.09
  -7   6  -1    0.10    0.14
   7  -6   1   -0.02    0.06
   7  -6   1    0.06    0.12
  -8   6  -1    1.72    0.30
  -8   6  -1    2.66    0.34
  -8   6  -1    2.10    0.36
   8  -6   1    2.39    0.24
   8  -6   1    2.08    0.37
  -9   6  -1    0.36    0.19
  -9   6  -1    0.45    0.20
  -9   6  -1    0.29    0.21
   9  -6   1    0.16    0.12
   9  -6   1    0.26    0.20
 -10   6  -1   13.61    0.91
 -10   6  -1   13.42    0.80
  10  -6   1   12.98    0.92
 -11   6  -1    3.06    0.50
 -11   6  -1    2.80    0.45
  11  -6   1    2.96    0.52
 -12   6  -1   -0.05    0.20
 -12   6  -1    0.07    0.22
  12  -6   1    0.11    0.22
 -13   6  -1    3.08    0.59
 -13   6  -1    2.99    0.54
  13  -6   1    3.00    0.59
 -14   6  -1    3.94    0.68
  14  -6   1    3.91    0.72
  10   5  -1    0.81    0.42
 -10  -5   1    0.27    0.35
 -10  -5   1    0.28    0.28
   9   5  -1    0.53    0.34
  -9  -5   1    0.27    0.23
  -9  -5   1    0.34    0.32
  -9  -5   1    0.10    0.25
   8   5  -1    2.95    0.58
  -8  -5   1    3.07    0.59
  -8  -5   1    3.82    0.64
   7   5  -1    3.30    0.59
  -7  -5   1    3.39    0.58
  -7  -5   1    3.02    0.53
   6   5  -1    2.64    0.51
  -6  -5   1    2.13    0.44
  -6  -5   1    2.56    0.48
   5   5  -1   -0.16    0.14
  -5  -5   1   -0.19    0.14
  -5  -5   1    0.04    0.19
   4   5  -1    6.93    0.66
   4   5  -1    5.96    0.66
  -4  -5   1    4.51    0.56
  -4  -5   1    4.70    0.57
   3   5  -1    8.04    0.57
   3   5  -1    6.17    0.64
  -3  -5   1    7.13    0.57
  -3  -5   1    7.41    0.69
   2   5  -1   16.94    0.93
   2   5  -1   17.15    0.89
  -2  -5   1   16.61    0.89
  -2  -5   1   16.66    0.91
   1   5  -1    3.57    0.43
   1   5  -1    5.67    0.43
  -1  -5   1    5.16    0.50
  -1  -5   1    5.17    0.51
  -1  -5   1    4.17    0.45
   0   5  -1    0.75    0.20
   0   5  -1    0.69    0.20
   0   5  -1    0.70    0.16
   0  -5   1    1.00    0.21
   0  -5   1    0.55    0.16
   0  -5   1    0.96    0.22
   0  -5   1    0.84    0.14
  -1   5  -1    5.58    0.43
  -1   5  -1    5.54    0.36
  -1   5  -1    5.69    0.43
   1  -5   1    5.50    0.39
   1  -5   1    6.04    0.44
   1  -5   1    5.28    0.30
   1  -5   1    5.36    0.41
   1  -5   1    5.01    0.36
  -2   5  -1   10.33    0.60
  -2   5  -1   10.03    0.50
  -2   5  -1   10.03    0.61
   2  -5   1   10.08    0.60
   2  -5   1   10.18    0.53
   2  -5   1    9.80    0.54
   2  -5   1   10.13    0.59
   2  -5   1   10.15    0.45
  -3   5  -1    0.09    0.11
  -3   5  -1    0.03    0.07
  -3   5  -1    0.07    0.11
   3  -5   1    0.10    0.09
   3  -5   1    0.26    0.13
   3  -5   1    0.19    0.11
   3  -5   1    0.11    0.06
   3  -5   1    0.03    0.07
  -4   5  -1    8.47    0.54
  -4   5  -1    8.97    0.48
  -4   5  -1    8.58    0.57
   4  -5   1    9.31    0.41
   4  -5   1    9.14    0.55
   4  -5   1    9.67    0.50
   4  -5   1    9.19    0.58
  -5   5  -1    4.56    0.34
  -5   5  -1    5.06    0.49
  -5   5  -1    4.40    0.30
  -5   5  -1    4.00    0.41
   5  -5   1    4.52    0.25
   5  -5   1    3.56    0.40
   5  -5   1    4.71    0.33
   5  -5   1    4.64    0.48
  -6   5  -1    6.51    0.45
  -6   5  -1    8.03    0.63
  -6   5  -1    6.94    0.42
  -6   5  -1    6.66    0.50
   6  -5   1    7.39    0.35
   6  -5   1    6.40    0.43
   6  -5   1    6.63    0.50
   6  -5   1    6.82    0.52
  -7   5  -1   15.15    0.84
  -7   5  -1   13.65    0.76
  -7   5  -1   16.43    0.76
   7  -5   1   13.18    0.81
   7  -5   1   16.00    0.87
  -8   5  -1    0.55    0.19
  -8   5  -1    0.82    0.22
  -8   5  -1    0.78    0.22
   8  -5   1    0.41    0.20
  -9   5  -1   20.02    1.08
  -9   5  -1   19.17    0.96
   9  -5   1   17.04    1.04
 -10   5  -1    0.53    0.24
 -10   5  -1    0.02    0.17
  10  -5   1    0.20    0.22
 -11   5  -1    0.45    0.26
 -11   5  -1    0.24    0.25
  11  -5   1    0.25    0.25
 -12   5  -1    1.60    0.39
 -12   5  -1    0.88    0.35
  12  -5   1    2.22    0.49
 -13   5  -1    3.39    0.55
 -13   5  -1    3.94    0.65
  13  -5   1    4.07    0.68
 -14   5  -1    0.10    0.26
 -14   5  -1   -0.06    0.27
  14  -5   1   -0.07    0.28
  11   4  -1    0.72    0.46
 -11  -4   1    0.82    0.36
 -11  -4   1    0.90    0.41
  10   4  -1    0.18    0.34
 -10  -4   1    0.02    0.19
 -10  -4   1    0.50    0.33
 -10  -4   1    0.20    0.27
   9   4  -1    1.10    0.43
  -9  -4   1    1.00    0.37
  -9  -4   1    0.84    0.35
   8   4  -1    0.20    0.28
  -8  -4   1    0.68    0.29
  -8  -4   1    0.01    0.23
   7   4  -1    6.11    0.74
  -7  -4   1    5.25    0.68
  -7  -4   1    5.02    0.65
   6   4  -1    3.74    0.55
  -6  -4   1    3.14    0.48
  -6  -4   1    2.75    0.45
   5   4  -1    9.03    0.69
   5   4  -1   10.25    0.68
  -5  -4   1    8.31    0.64
  -5  -4   1    9.41    0.68
   4   4  -1    5.24    0.56
   4   4  -1    6.39    0.49
  -4  -4   1    6.05    0.61
  -4  -4   1    5.78    0.57
   3   4  -1    2.21    0.32
   3   4  -1    2.30    0.34
  -3  -4   1    2.14    0.33
  -3  -4   1    2.20    0.33
  -3  -4   1    3.16    0.40
   2   4  -1    3.14    0.38
   2   4  -1    3.88    0.39
  -2  -4   1    3.53    0.40
  -2  -4   1    4.45    0.45
  -2  -4   1    3.41    0.38
   1   4  -1   62.39    2.31
   1   4  -1   63.27    2.34
  -1  -4   1   60.53    2.31
  -1  -4   1   62.31    2.30
  -1  -4   1   62.45    2.32
   0   4  -1   20.11    0.92
   0   4  -1   20.10    0.86
   0   4  -1   20.22    0.94
   0  -4   1   22.04    0.95
   0  -4   1   21.79    0.80
   0  -4   1   20.18    0.90
   0  -4   1   20.41    0.93
  -1   4  -1    2.86    0.31
  -1   4  -1    3.23    0.32
  -1   4  -1    3.36    0.23
   1  -4   1    3.34    0.30
   1  -4   1    2.62    0.25
   1  -4   1    2.27    0.17
   1  -4   1    2.85    0.31
   1  -4   1    3.15    0.33
  -2   4  -1    4.26    0.32
  -2   4  -1    4.18    0.26
  -2   4  -1    4.36    0.34
   2  -4   1    3.99    0.27
   2  -4   1    4.09    0.32
   2  -4   1    4.20    0.27
   2  -4   1    3.97    0.32
   2  -4   1    4.13    0.22
  -3   4  -1   25.11    1.02
  -3   4  -1   22.12    0.98
  -3   4  -1   23.21    0.89
   3  -4   1   21.77    0.89
   3  -4   1   23.83    0.83
   3  -4   1   21.68    0.99
   3  -4   1   21.52    0.97
  -4   4  -1   19.27    0.82
  -4   4  -1   20.50    0.93
  -4   4  -1   20.42    0.90
   4  -4   1   19.47    0.91
   4  -4   1   18.93    0.89
   4  -4   1   20.74    0.74
   4  -4   1   20.25    0.83
  -5   4  -1    9.03    0.46
  -5   4  -1    8.85    0.53
  -5   4  -1    9.13    0.56
  -5   4  -1    8.31    0.48
   5  -4   1    8.90    0.54
   5  -4   1    8.54    0.47
   5  -4   1    8.71    0.54
  -6   4  -1   81.64    2.73
  -6   4  -1   76.59    2.82
  -6   4  -1   74.67    2.75
   6  -4   1   76.87    2.74
   6  -4   1   74.27    2.83
   6  -4   1   76.67    2.84
  -7   4  -1    0.45    0.17
  -7   4  -1    0.44    0.16
  -7   4  -1    0.59    0.19
   7  -4   1    0.99    0.25
   7  -4   1    0.70    0.20
  -8   4  -1    3.82    0.42
  -8   4  -1    3.26    0.43
   8  -4   1    3.25    0.44
  -9   4  -1    0.71    0.26
  -9   4  -1    0.24    0.19
   9  -4   1    0.07    0.16
 -10   4  -1    7.65    0.60
 -10   4  -1    7.37    0.74
  10  -4   1    7.22    0.78
 -11   4  -1    4.26    0.59
 -11   4  -1    4.19    0.55
  11  -4   1    4.93    0.67
 -12   4  -1    1.19    0.36
 -12   4  -1    1.17    0.37
  12  -4   1    1.14    0.38
 -13   4  -1   -0.03    0.28
 -13   4  -1    0.01    0.26
  13  -4   1    0.37    0.30
 -14   4  -1    4.59    0.68
 -14   4  -1    3.39    0.71
  14  -4   1    7.20    0.97
  11   3  -1    4.50    0.80
 -11  -3   1    3.96    0.72
 -11  -3   1    3.46    0.52
 -11  -3   1    4.43    0.76
  10   3  -1    7.90    0.96
 -10  -3   1    8.18    0.68
 -10  -3   1    6.26    0.82
 -10  -3   1    6.42    0.84
   9   3  -1    0.37    0.31
  -9  -3   1    0.36    0.25
  -9  -3   1    0.06    0.21
   8   3  -1    4.84    0.66
  -8  -3   1    4.48    0.62
  -8  -3   1    4.02    0.58
   7   3  -1    4.82    0.61
  -7  -3   1    3.58    0.52
  -7  -3   1    3.33    0.50
   6   3  -1    0.69    0.25
   6   3  -1    0.62    0.23
  -6  -3   1    0.27    0.17
  -6  -3   1    0.45    0.21
   5   3  -1    0.66    0.23
   5   3  -1    0.48    0.18
  -5  -3   1    0.51    0.20
  -5  -3   1    0.58    0.21
   4   3  -1    0.40    0.16
   4   3  -1    0.47    0.18
  -4  -3   1    0.61    0.18
  -4  -3   1    0.35    0.16
  -4  -3   1    0.33    0.15
   3   3  -1    0.01    0.09
   3   3  -1    0.09    0.10
  -3  -3   1   -0.10    0.08
  -3  -3   1    0.08    0.11
  -3  -3   1    0.00    0.08
   2   3  -1    1.98    0.26
   2   3  -1    1.52    0.23
  -2  -3   1    1.31    0.22
  -2  -3   1    1.32    0.22
  -2  -3   1    1.94    0.25
   1   3  -1    0.04    0.09
   1   3  -1   -0.01    0.07
  -1  -3   1   -0.04    0.07
  -1  -3   1    0.19    0.10
  -1  -3   1   -0.05    0.06
   0   3  -1   14.79    0.64
   0   3  -1   15.62    0.71
   0   3  -1   16.12    0.71
   0  -3   1   15.06    0.68
   0  -3   1   16.20    0.60
   0  -3   1   15.83    0.71
   0  -3   1   16.62    0.72
  -1   3  -1    0.84    0.11
  -1   3  -1    0.74    0.14
  -1   3  -1    0.81    0.15
   1  -3   1    0.68    0.11
   1  -3   1    0.81    0.15
   1  -3   1    0.98    0.14
   1  -3   1    0.85    0.14
   1  -3   1    0.83    0.09
  -2   3  -1   37.21    1.41
  -2   3  -1   41.54    1.45
  -2   3  -1   37.70    1.33
   2  -3   1   37.99    1.36
   2  -3   1   37.57    1.28
   2  -3   1   37.53    1.34
   2  -3   1   36.74    1.42
   2  -3   1   37.49    1.41
  -3   3  -1   27.64    1.08
  -3   3  -1   25.53    1.00
  -3   3  -1   26.68    1.07
   3  -3   1   26.95    0.92
   3  -3   1   26.78    1.00
   3  -3   1   26.99    1.08
  -4   3  -1   64.83    2.30
  -4   3  -1   62.43    2.22
  -4   3  -1   62.93    2.28
   4  -3   1   63.45    2.29
   4  -3   1   64.98    2.23
   4  -3   1   62.34    2.28
  -5   3  -1    0.01    0.08
  -5   3  -1   -0.10    0.07
  -5   3  -1    0.03    0.08
  -5   3  -1   -0.01    0.08
   5  -3   1    0.01    0.08
   5  -3   1    0.03    0.09
   5  -3   1    0.01    0.08
  -6   3  -1   13.08    0.63
  -6   3  -1   11.92    0.68
  -6   3  -1   10.98    0.65
   6  -3   1   12.13    0.63
   6  -3   1   12.55    0.68
   6  -3   1   11.64    0.67
  -7   3  -1    7.24    0.51
  -7   3  -1    6.34    0.45
   7  -3   1    7.78    0.54
   7  -3   1    6.76    0.52
  -8   3  -1   12.90    0.77
  -8   3  -1   12.91    0.72
   8  -3   1   12.42    0.77
   8  -3   1   11.37    0.76
  -9   3  -1   21.87    1.07
  -9   3  -1   20.52    1.11
   9  -3   1   20.65    1.14
 -10   3  -1    9.48    0.69
 -10   3  -1    9.97    0.75
  10  -3   1   10.78    0.80
 -11   3  -1    0.13    0.23
 -11   3  -1    0.09    0.21
  11  -3   1    0.46    0.27
 -12   3  -1    0.39    0.27
 -12   3  -1    0.44    0.27
  12  -3   1    0.10    0.26
 -13   3  -1    0.58    0.31
 -13   3  -1    0.50    0.31
  13  -3   1    0.14    0.29
 -14   3  -1   -0.25    0.24
  14  -3   1    0.14    0.39
  12   2  -1    0.23    0.32
 -12  -2   1    0.06    0.30
 -12  -2   1    0.16    0.27
  11   2  -1    2.75    0.60
 -11  -2   1    3.14    0.61
 -11  -2   1    1.90    0.50
 -11  -2   1    3.49    0.56
  10   2  -1    1.03    0.40
 -10  -2   1    1.70    0.42
   9   2  -1    0.37    0.26
  -9  -2   1    0.26    0.25
  -9  -2   1    0.96    0.33
   8   2  -1    1.98    0.43
  -8  -2   1    2.89    0.49
  -8  -2   1    3.13    0.49
   7   2  -1    0.35    0.22
  -7  -2   1    0.21    0.17
  -7  -2   1    0.08    0.16
   6   2  -1    6.96    0.54
   6   2  -1    7.06    0.57
  -6  -2   1    7.11    0.56
  -6  -2   1    7.69    0.56
   5   2  -1    0.05    0.12
   5   2  -1    0.08    0.11
  -5  -2   1   -0.05    0.09
  -5  -2   1    0.04    0.12
   4   2  -1    1.94    0.29
   4   2  -1    2.18    0.29
  -4  -2   1    2.35    0.30
  -4  -2   1    2.21    0.29
  -4  -2   1    1.92    0.28
   3   2  -1   27.95    1.27
   3   2  -1   33.49    1.28
  -3  -2   1   32.45    1.28
  -3  -2   1   32.76    1.29
  -3  -2   1   31.17    1.26
   2   2  -1    3.03    0.30
   2   2  -1    3.49    0.26
  -2  -2   1    3.55    0.27
  -2  -2   1    3.34    0.26
  -2  -2   1    3.60    0.28
   1   2  -1  400.33   13.28
   1   2  -1  418.98   13.27
  -1  -2   1  405.24   13.25
  -1  -2   1  400.17   13.27
  -1  -2   1  414.05   13.29
   0   2  -1   25.98    0.95
   0   2  -1   23.36    0.89
   0   2  -1   24.34    0.95
   0  -2   1   26.47    0.86
   0  -2   1   24.86    0.95
   0  -2   1   24.48    0.95
  -1   2  -1   36.32    1.19
  -1   2  -1   35.25    1.26
  -1   2  -1   36.32    1.27
   1  -2   1   34.11    1.16
   1  -2   1   34.26    1.26
   1  -2   1   34.87    1.20
   1  -2   1   33.22    1.25
  -2   2  -1    1.92    0.15
  -2   2  -1    1.79    0.19
  -2   2  -1    1.57    0.17
   2  -2   1    1.51    0.17
   2  -2   1    1.93    0.19
   2  -2   1    1.77    0.14
  -3   2  -1  188.70    6.43
  -3   2  -1  190.88    6.40
  -3   2  -1  201.68    6.46
   3  -2   1  193.58    6.40
   3  -2   1  196.08    6.45
   3  -2   1  199.86    6.45
  -4   2  -1  125.53    4.35
  -4   2  -1  124.32    4.36
  -4   2  -1  130.24    4.32
   4  -2   1  132.06    4.32
   4  -2   1  127.20    4.37
   4  -2   1  132.77    4.37
  -5   2  -1    0.90    0.18
  -5   2  -1    1.38    0.22
   5  -2   1    1.14    0.21
   5  -2   1    0.99    0.17
   5  -2   1    1.12    0.20
  -6   2  -1   73.16    2.77
  -6   2  -1   78.62    2.81
   6  -2   1   78.48    2.75
   6  -2   1   77.39    2.80
   6  -2   1   74.52    2.79
  -7   2  -1    0.72    0.20
  -7   2  -1    0.84    0.20
   7  -2   1    0.90    0.22
   7  -2   1    0.84    0.22
  -8   2  -1    9.51    0.67
  -8   2  -1   11.20    0.66
   8  -2   1   10.32    0.71
   8  -2   1   10.78    0.70
  -9   2  -1    0.09    0.17
  -9   2  -1    0.12    0.18
   9  -2   1   -0.02    0.18
 -10   2  -1    4.86    0.59
 -10   2  -1    4.70    0.57
  10  -2   1    5.26    0.66
 -11   2  -1    1.74    0.42
 -11   2  -1    1.28    0.34
  11  -2   1    1.72    0.44
 -12   2  -1    2.09    0.48
 -12   2  -1    2.00    0.44
  12  -2   1    1.79    0.47
 -13   2  -1    0.20    0.26
 -13   2  -1   -0.39    0.22
  13  -2   1   -0.09    0.26
 -13  -1   1   -0.20    0.26
 -13  -1   1   -0.07    0.31
  12   1  -1    2.92    0.65
 -12  -1   1    1.13    0.39
 -12  -1   1    0.99    0.43
 -12  -1   1    1.39    0.47
  11   1  -1    5.19    0.78
 -11  -1   1    4.76    0.70
 -11  -1   1    4.72    0.72
  10   1  -1    7.12    0.83
 -10  -1   1    7.87    0.84
   9   1  -1   -0.02    0.17
  -9  -1   1    0.04    0.17
   8   1  -1   -0.14    0.13
  -8  -1   1   -0.10    0.16
   7   1  -1   -0.05    0.14
   7   1  -1   -0.10    0.13
  -7  -1   1    0.05    0.12
   6   1  -1   -0.07    0.10
   6   1  -1    0.05    0.11
  -6  -1   1    0.07    0.12
   5   1  -1    0.04    0.10
   5   1  -1    0.25    0.13
  -5  -1   1    0.02    0.09
  -5  -1   1    0.10    0.11
   4   1  -1   -0.09    0.06
   4   1  -1   -0.06    0.06
  -4  -1   1   -0.05    0.07
  -4  -1   1   -0.02    0.08
   3   1  -1   -0.03    0.06
   3   1  -1    0.09    0.08
  -3  -1   1   -0.01    0.06
  -3  -1   1    0.02    0.06
   2   1  -1   33.07    1.20
   2   1  -1   31.59    1.21
  -2  -1   1   32.67    1.21
  -2  -1   1   31.72    1.20
   1   1  -1   -0.02    0.08
   1   1  -1   -0.06    0.08
  -1  -1   1    0.05    0.09
  -1  -1   1    0.06    0.09
   0   1  -1    0.00    0.02
   0   1  -1   -0.02    0.01
   0   1  -1   -0.05    0.02
   0  -1   1   -0.04    0.01
   0  -1   1   -0.01    0.02
   0  -1   1   -0.04    0.01
   1  -1   1    0.00    0.02
   1  -1   1    0.05    0.02
  -2   1  -1    0.95    0.12
  -2   1  -1    0.83    0.11
   2  -1   1    0.71    0.10
   2  -1   1    0.64    0.10
   2  -1   1    0.56    0.09
  -3   1  -1   56.23    1.98
  -3   1  -1   55.74    1.99
   3  -1   1   57.77    1.97
   3  -1   1   58.03    1.99
   3  -1   1   56.28    1.99
  -4   1  -1   81.16    2.78
  -4   1  -1   80.71    2.79
   4  -1   1   79.08    2.79
   4  -1   1   82.73    2.79
   4  -1   1   74.97    2.74
  -5   1  -1    9.63    0.54
  -5   1  -1   10.91    0.58
   5  -1   1   10.02    0.55
   5  -1   1   10.09    0.56
   5  -1   1   10.39    0.54
  -6   1  -1    3.93    0.41
  -6   1  -1    4.28    0.43
   6  -1   1    4.10    0.46
   6  -1   1    3.71    0.40
   6  -1   1    3.76    0.41
  -7   1  -1    1.12    0.24
   7  -1   1    1.25    0.26
   7  -1   1    0.80    0.22
  -8   1  -1    6.00    0.61
  -8   1  -1    5.89    0.47
   8  -1   1    7.01    0.67
   8  -1   1    6.69    0.63
  -9   1  -1   18.38    1.01
  -9   1  -1   19.63    1.08
   9  -1   1   20.94    1.14
 -10   1  -1    0.13    0.18
 -10   1  -1    0.35    0.25
  10  -1   1    0.50    0.25
 -11   1  -1   -0.17    0.17
 -11   1  -1    0.18    0.23
  11  -1   1    0.12    0.23
 -12   1  -1    0.00    0.24
 -12   1  -1   -0.20    0.20
  12  -1   1   -0.08    0.26
 -13   1  -1    1.02    0.37
  13  -1   1    0.56    0.39
  13   0  -1    6.86    0.97
 -13   0   1    5.36    0.81
 -13   0   1    2.87    0.60
 -13   0   1    3.79    0.64
  12   0  -1    0.34    0.28
 -12   0   1   -0.03    0.26
 -12   0   1    0.14    0.25
  11   0  -1    0.62    0.31
 -11   0   1    0.33    0.26
  10   0  -1    0.18    0.26
 -10   0   1    0.01    0.22
   9   0  -1    0.90    0.29
  -9   0   1    2.04    0.39
   8   0  -1    1.92    0.37
  -8   0   1    2.37    0.39
   7   0  -1   10.06    0.65
   7   0  -1    9.06    0.65
  -7   0   1    9.59    0.64
   6   0  -1    6.33    0.48
   6   0  -1    6.26    0.42
   6   0  -1    5.85    0.45
  -6   0   1    5.97    0.46
  -6   0   1    7.50    0.84
   5   0  -1    0.34    0.13
   5   0  -1    0.19    0.10
   5   0  -1    0.29    0.14
  -5   0   1    0.18    0.11
  -5   0   1    0.11    0.11
   4   0  -1    3.75    0.30
   4   0  -1    4.68    0.32
   4   0  -1    3.60    0.26
  -4   0   1    4.18    0.31
  -4   0   1    4.50    0.32
   3   0  -1  242.70    7.91
   3   0  -1  241.37    7.97
   3   0  -1  243.56    7.96
  -3   0   1  239.37    7.96
  -3   0   1  244.51    7.97
   2   0  -1    0.73    0.11
   2   0  -1    0.72    0.11
   2   0  -1    0.58    0.08
  -2   0   1    0.60    0.10
  -2   0   1    0.83    0.12
   1   0  -1   -0.13    0.01
   1   0  -1   -0.12    0.01
   1   0  -1   -0.12    0.01
  -1   0   1   -0.14    0.01
  -1   0   1   -0.13    0.01
  -1   0   1   -0.11    0.01
  -2   0  -1    0.96    0.12
  -2   0  -1    1.00    0.12
   2   0   1    1.16    0.13
   2   0   1    0.89    0.11
  -3   0  -1    2.20    0.22
  -3   0  -1    2.44    0.23
   3   0   1    2.18    0.22
   3   0   1    2.25    0.22
  -4   0  -1   15.81    0.73
  -4   0  -1   16.63    0.74
   4   0   1   16.15    0.75
   4   0   1   16.54    0.73
  -5   0  -1    0.16    0.11
  -5   0  -1    0.28    0.12
   5   0   1    0.19    0.12
   5   0   1    0.29    0.12
  -6   0  -1    4.49    0.44
   6   0   1    5.53    0.44
   6   0   1    5.18    0.41
  -7   0  -1    6.25    0.60
   7   0   1    5.89    0.58
   7   0   1    6.67    0.51
  -8   0  -1    1.66    0.30
  -8   0  -1    2.12    0.37
   8   0   1    2.17    0.37
   8   0   1    2.35    0.40
  -9   0  -1    0.63    0.27
  -9   0  -1    0.58    0.24
   9   0   1    0.56    0.26
 -10   0  -1    1.97    0.42
 -10   0  -1    2.52    0.43
  10   0   1    3.10    0.54
 -11   0  -1    1.10    0.32
 -11   0  -1    2.16    0.47
  11   0   1    1.79    0.44
 -12   0  -1    0.97    0.35
 -12   0  -1    1.20    0.40
 -12   0  -1    0.75    0.38
  12   0   1    1.24    0.45
 -13   0  -1    0.00    0.25
 -13   0  -1   -0.14    0.25
  13   0   1   -0.12    0.29
  13  -1  -1    0.40    0.35
 -13   1   1    0.25    0.30
 -13   1   1   -0.07    0.26
  12  -1  -1    3.58    0.65
 -12   1   1    2.75    0.53
 -12   1   1    2.33    0.47
  11  -1  -1    0.62    0.32
 -11   1   1   -0.01    0.18
  10  -1  -1    0.75    0.28
 -10   1   1    0.40    0.23
   9  -1  -1    9.39    0.74
  -9   1   1   10.12    0.73
   8  -1  -1    0.80    0.25
  -8   1   1    0.90    0.25
   7  -1  -1    1.90    0.32
   7  -1  -1    2.22    0.33
  -7   1   1    2.04    0.32
   6  -1  -1   11.82    0.65
   6  -1  -1   10.17    0.63
   6  -1  -1   10.63    0.58
  -6   1   1   11.07    0.64
  -6   1   1   10.66    0.63
   5  -1  -1    3.28    0.34
   5  -1  -1    3.63    0.37
   5  -1  -1    3.48    0.27
  -5   1   1    3.53    0.36
  -5   1   1    3.09    0.33
   4  -1  -1   11.22    0.55
   4  -1  -1   11.24    0.51
   4  -1  -1   10.11    0.53
  -4   1   1   10.66    0.54
  -4   1   1   10.70    0.55
   3  -1  -1   24.09    0.93
   3  -1  -1   24.35    0.90
   3  -1  -1   24.17    0.94
  -3   1   1   24.41    0.94
  -3   1   1   22.73    0.89
  -3   1   1   24.09    0.93
   2  -1  -1   28.18    1.05
   2  -1  -1   29.01    1.05
   2  -1  -1   29.13    1.02
  -2   1   1   29.66    1.02
  -2   1   1   29.22    1.05
  -2   1   1   29.71    1.05
   1  -1  -1   -0.14    0.02
   1  -1  -1   -0.18    0.01
   1  -1  -1   -0.15    0.02
   1  -1  -1   -0.16    0.02
  -1   1   1   -0.15    0.02
  -1   1   1   -0.15    0.02
  -1   1   1   -0.18    0.01
   0  -1  -1   -0.03    0.01
   0  -1  -1   -0.02    0.02
   0  -1  -1    0.00    0.02
   0   1   1   -0.03    0.01
   0   1   1   -0.01    0.02
  -1  -1  -1    0.16    0.06
  -1  -1  -1    0.37    0.07
   1   1   1    0.20    0.06
   1   1   1    0.26    0.06
  -2  -1  -1    1.05    0.15
  -2  -1  -1    0.57    0.11
  -2  -1  -1    0.76    0.12
   2   1   1    0.82    0.13
   2   1   1    0.70    0.12
  -3  -1  -1    2.84    0.23
  -3  -1  -1    3.25    0.25
   3   1   1    2.79    0.23
   3   1   1    3.10    0.25
  -4  -1  -1    1.94    0.25
  -4  -1  -1    1.45    0.21
   4   1   1    1.45    0.21
   4   1   1    1.72    0.24
  -5  -1  -1    1.43    0.24
  -5  -1  -1    1.15    0.22
   5   1   1    1.21    0.23
   5   1   1    1.17    0.22
  -6  -1  -1    1.55    0.27
   6   1   1    1.16    0.25
   6   1   1    1.54    0.28
  -7  -1  -1    2.18    0.36
   7   1   1    2.03    0.35
   7   1   1    1.79    0.35
  -8  -1  -1    0.26    0.20
  -8  -1  -1    0.53    0.22
   8   1   1    0.01    0.14
  -9  -1  -1    2.44    0.42
  -9  -1  -1    1.37    0.35
  -9  -1  -1    1.83    0.38
   9   1   1    2.35    0.45
 -10  -1  -1    0.19    0.25
 -10  -1  -1    0.93    0.35
 -10  -1  -1    1.31    0.37
  10   1   1    0.37    0.26
 -11  -1  -1    0.91    0.34
 -11  -1  -1    0.75    0.36
 -11  -1  -1    0.72    0.31
  11   1   1    0.87    0.37
 -12  -1  -1   -0.19    0.24
 -12  -1  -1    0.60    0.34
  12   1   1    0.29    0.34
  14  -2  -1    2.36    0.63
 -14   2   1    2.97    0.62
 -14   2   1    2.31    0.53
  13  -2  -1    1.13    0.43
 -13   2   1    0.83    0.37
  12  -2  -1   -0.40    0.18
 -12   2   1   -0.04    0.20
 -12   2   1    0.06    0.24
  11  -2  -1    0.61    0.31
 -11   2   1    1.02    0.34
  10  -2  -1    5.71    0.69
 -10   2   1    6.47    0.69
   9  -2  -1    0.18    0.17
  -9   2   1    0.40    0.20
   8  -2  -1    0.75    0.23
  -8   2   1    0.48    0.20
   7  -2  -1    3.02    0.39
   7  -2  -1    2.74    0.37
  -7   2   1    2.73    0.37
   6  -2  -1   60.01    2.19
   6  -2  -1   62.58    2.27
   6  -2  -1   58.78    2.27
  -6   2   1   60.10    2.26
  -6   2   1   58.31    2.27
   5  -2  -1   86.20    3.06
   5  -2  -1   87.31    3.00
   5  -2  -1   86.50    3.07
  -5   2   1   86.26    3.06
  -5   2   1   88.42    3.08
  -5   2   1   84.35    3.00
   4  -2  -1    3.57    0.25
   4  -2  -1    3.90    0.29
   4  -2  -1    3.79    0.29
  -4   2   1    4.10    0.29
  -4   2   1    3.80    0.26
  -4   2   1    3.92    0.29
   3  -2  -1  304.83   10.24
   3  -2  -1  315.34   10.19
   3  -2  -1  316.63   10.25
  -3   2   1  316.66   10.24
  -3   2   1  318.87   10.25
  -3   2   1  309.40   10.19
   2  -2  -1   11.18    0.42
   2  -2  -1   11.29    0.49
   2  -2  -1   10.04    0.47
   2  -2  -1   10.55    0.45
  -2   2   1   11.23    0.48
  -2   2   1   11.41    0.46
  -2   2   1   11.06    0.48
   1  -2  -1    0.01    0.05
   1  -2  -1   -0.03    0.04
   1  -2  -1   -0.01    0.04
   1  -2  -1    0.03    0.04
  -1   2   1    0.00    0.04
  -1   2   1   -0.05    0.03
  -1   2   1    0.02    0.04
   0  -2  -1   13.89    0.57
   0  -2  -1   13.55    0.58
   0  -2  -1   13.99    0.54
   0  -2  -1   13.89    0.58
   0   2   1   14.31    0.58
   0   2   1   13.54    0.58
  -1  -2  -1  228.01    7.57
  -1  -2  -1  232.48    7.57
  -1  -2  -1  225.14    7.52
  -1  -2  -1  229.68    7.59
   1   2   1  229.78    7.58
   1   2   1  239.43    7.57
  -2  -2  -1   13.83    0.64
  -2  -2  -1   14.40    0.66
  -2  -2  -1   14.39    0.64
   2   2   1   14.14    0.65
   2   2   1   13.83    0.63
  -3  -2  -1   36.41    1.40
  -3  -2  -1   36.91    1.42
  -3  -2  -1   33.99    1.38
   3   2   1   36.35    1.39
   3   2   1   34.80    1.41
  -4  -2  -1    2.06    0.27
  -4  -2  -1    2.00    0.28
  -4  -2  -1    1.63    0.26
   4   2   1    2.09    0.28
   4   2   1    2.21    0.30
  -5  -2  -1    4.79    0.48
  -5  -2  -1    4.49    0.47
   5   2   1    4.98    0.49
   5   2   1    5.08    0.47
  -6  -2  -1    0.34    0.18
  -6  -2  -1    0.48    0.19
   6   2   1    0.43    0.19
   6   2   1    0.37    0.18
  -7  -2  -1    3.32    0.40
  -7  -2  -1    2.31    0.39
  -7  -2  -1    1.75    0.35
   7   2   1    1.75    0.38
   7   2   1    2.59    0.40
  -8  -2  -1    0.09    0.19
  -8  -2  -1    0.07    0.19
  -8  -2  -1   -0.07    0.17
   8   2   1   -0.08    0.17
  -9  -2  -1    2.76    0.45
  -9  -2  -1    2.36    0.46
  -9  -2  -1    2.78    0.49
   9   2   1    2.58    0.51
 -10  -2  -1    0.02    0.23
 -10  -2  -1    0.11    0.24
 -10  -2  -1   -0.11    0.17
  10   2   1   -0.03    0.21
 -11  -2  -1    0.29    0.29
 -11  -2  -1    0.03    0.27
  11   2   1   -0.11    0.28
 -12  -2  -1    1.61    0.44
 -12  -2  -1    0.91    0.40
  12   2   1    1.33    0.55
  14  -3  -1    0.05    0.33
 -14   3   1    0.07    0.29
 -14   3   1   -0.18    0.28
  13  -3  -1    0.67    0.39
 -13   3   1    0.34    0.31
 -13   3   1    0.83    0.38
  12  -3  -1    2.68    0.53
 -12   3   1    1.89    0.44
 -12   3   1    1.65    0.40
  11  -3  -1    0.86    0.34
 -11   3   1    0.68    0.30
  10  -3  -1   -0.10    0.15
 -10   3   1    0.63    0.27
   9  -3  -1    0.12    0.17
  -9   3   1    0.27    0.18
   8  -3  -1    2.35    0.40
  -8   3   1    2.64    0.38
   7  -3  -1    2.02    0.32
   7  -3  -1    1.58    0.29
  -7   3   1    1.95    0.32
  -7   3   1    1.49    0.24
   6  -3  -1   15.48    0.81
   6  -3  -1   15.02    0.81
   6  -3  -1   16.56    0.76
  -6   3   1   16.65    0.77
  -6   3   1   15.61    0.81
  -6   3   1   17.25    0.84
   5  -3  -1   40.11    1.52
   5  -3  -1   36.92    1.51
   5  -3  -1   37.48    1.44
  -5   3   1   37.13    1.44
  -5   3   1   37.55    1.50
  -5   3   1   40.38    1.53
   4  -3  -1   11.68    0.54
   4  -3  -1   10.83    0.57
   4  -3  -1   11.90    0.47
   4  -3  -1   11.41    0.58
  -4   3   1   11.11    0.58
  -4   3   1   11.32    0.53
  -4   3   1   11.85    0.58
   3  -3  -1   64.56    2.31
   3  -3  -1   64.33    2.30
   3  -3  -1   63.38    2.25
   3  -3  -1   64.75    2.18
  -3   3   1   67.24    2.32
  -3   3   1   65.94    2.25
  -3   3   1   65.66    2.30
   2  -3  -1   70.67    2.45
   2  -3  -1   71.10    2.41
   2  -3  -1   69.97    2.35
   2  -3  -1   69.35    2.44
   2  -3  -1   67.95    2.41
  -2   3   1   69.52    2.44
  -2   3   1   69.82    2.40
  -2   3   1   72.68    2.46
   1  -3  -1    6.49    0.35
   1  -3  -1    6.46    0.31
   1  -3  -1    6.08    0.35
   1  -3  -1    6.38    0.36
   1  -3  -1    6.05    0.35
  -1   3   1    6.45    0.36
  -1   3   1    6.30    0.35
  -1   3   1    5.89    0.35
   0  -3  -1   53.73    1.92
   0  -3  -1   53.33    1.91
   0  -3  -1   53.56    1.84
   0  -3  -1   52.02    1.90
   0   3   1   51.40    1.91
   0   3   1   54.30    1.92
   0   3   1   53.74    1.91
  -1  -3  -1    0.75    0.13
  -1  -3  -1    0.51    0.13
  -1  -3  -1    0.81    0.15
  -1  -3  -1    0.72    0.15
   1   3   1    0.53    0.13
   1   3   1    0.50    0.13
  -2  -3  -1    0.54    0.15
  -2  -3  -1    0.53    0.15
  -2  -3  -1    0.55    0.16
   2   3   1    0.31    0.13
   2   3   1    0.62    0.15
  -3  -3  -1    5.79    0.42
  -3  -3  -1    5.82    0.43
  -3  -3  -1    5.45    0.41
   3   3   1    5.98    0.41
   3   3   1    5.38    0.42
  -4  -3  -1    3.19    0.38
  -4  -3  -1    3.47    0.42
   4   3   1    2.84    0.38
   4   3   1    3.82    0.41
  -5  -3  -1    0.69    0.21
  -5  -3  -1    0.90    0.23
   5   3   1    0.35    0.19
   5   3   1    0.80    0.22
  -6  -3  -1    9.94    0.69
  -6  -3  -1    9.35    0.68
   6   3   1   10.32    0.68
   6   3   1    8.03    0.67
  -7  -3  -1    2.39    0.36
  -7  -3  -1    2.54    0.44
  -7  -3  -1    1.85    0.37
   7   3   1    2.41    0.46
  -8  -3  -1    1.64    0.38
  -8  -3  -1    2.08    0.43
  -8  -3  -1    1.47    0.31
   8   3   1    1.79    0.42
  -9  -3  -1    3.90    0.59
  -9  -3  -1    4.10    0.62
  -9  -3  -1    3.87    0.51
   9   3   1    5.54    0.74
 -10  -3  -1    0.14    0.24
 -10  -3  -1    0.05    0.23
 -10  -3  -1    0.23    0.27
  10   3   1    0.15    0.29
 -11  -3  -1    0.06    0.25
 -11  -3  -1    0.47    0.32
  11   3   1   -0.25    0.28
  14  -4  -1    1.31    0.48
 -14   4   1    2.23    0.54
 -14   4   1    2.77    0.56
  13  -4  -1   -0.17    0.20
 -13   4   1    0.41    0.29
 -13   4   1    0.35    0.33
  12  -4  -1    3.03    0.58
 -12   4   1    2.45    0.46
 -12   4   1    2.61    0.53
  11  -4  -1    0.05    0.20
 -11   4   1    0.18    0.21
 -11   4   1   -0.01    0.21
  10  -4  -1    0.62    0.27
 -10   4   1    0.42    0.24
   9  -4  -1    0.51    0.22
  -9   4   1    0.90    0.26
   8  -4  -1   32.43    1.48
  -8   4   1   32.58    1.40
  -8   4   1   31.85    1.47
   7  -4  -1    0.40    0.17
   7  -4  -1    0.31    0.16
  -7   4   1    0.21    0.14
  -7   4   1    0.11    0.13
   6  -4  -1   17.90    0.94
   6  -4  -1   19.55    0.96
   6  -4  -1   20.52    0.89
  -6   4   1   19.73    0.95
  -6   4   1   19.09    0.89
  -6   4   1   21.36    1.00
   5  -4  -1   65.72    2.33
   5  -4  -1   65.88    2.23
   5  -4  -1   66.76    2.42
   5  -4  -1   63.31    2.40
  -5   4   1   63.63    2.32
  -5   4   1   65.68    2.40
   4  -4  -1    1.76    0.24
   4  -4  -1    1.55    0.16
   4  -4  -1    1.57    0.21
   4  -4  -1    1.79    0.26
  -4   4   1    1.78    0.24
  -4   4   1    1.48    0.19
  -4   4   1    2.14    0.28
   3  -4  -1    1.70    0.17
   3  -4  -1    1.92    0.22
   3  -4  -1    1.31    0.21
   3  -4  -1    1.68    0.23
  -3   4   1    1.77    0.23
  -3   4   1    2.29    0.27
  -3   4   1    1.89    0.21
   2  -4  -1    0.10    0.08
   2  -4  -1    0.02    0.06
   2  -4  -1    0.01    0.05
   2  -4  -1   -0.06    0.06
   2  -4  -1    0.04    0.08
  -2   4   1    0.11    0.08
  -2   4   1    0.09    0.07
  -2   4   1   -0.01    0.06
   1  -4  -1   11.27    0.50
   1  -4  -1   10.50    0.57
   1  -4  -1   11.34    0.58
   1  -4  -1   11.30    0.57
   1  -4  -1    9.58    0.54
  -1   4   1   11.99    0.59
  -1   4   1   11.81    0.57
  -1   4   1   11.81    0.59
   0  -4  -1    9.46    0.46
   0  -4  -1    9.40    0.53
   0  -4  -1    9.78    0.54
   0  -4  -1   10.47    0.55
   0   4   1    9.13    0.52
   0   4   1    9.37    0.54
   0   4   1    9.38    0.53
  -1  -4  -1    6.87    0.46
  -1  -4  -1    5.46    0.41
  -1  -4  -1    6.17    0.36
  -1  -4  -1    6.37    0.43
   1   4   1    7.06    0.46
   1   4   1    6.55    0.43
  -2  -4  -1   16.08    0.81
  -2  -4  -1   16.67    0.84
  -2  -4  -1   15.19    0.80
   2   4   1   16.39    0.80
   2   4   1   16.58    0.84
  -3  -4  -1    0.07    0.10
  -3  -4  -1    0.00    0.10
   3   4   1    0.18    0.14
   3   4   1    0.19    0.13
  -4  -4  -1    0.06    0.12
  -4  -4  -1   -0.09    0.10
   4   4   1   -0.15    0.11
   4   4   1    0.07    0.15
  -5  -4  -1    0.34    0.19
  -5  -4  -1    0.22    0.20
   5   4   1    0.55    0.22
   5   4   1    0.14    0.16
  -6  -4  -1    3.21    0.48
  -6  -4  -1    2.64    0.45
  -6  -4  -1    3.17    0.38
   6   4   1    3.49    0.53
   6   4   1    3.55    0.50
  -7  -4  -1   -0.02    0.20
  -7  -4  -1    0.11    0.16
  -7  -4  -1    0.20    0.21
   7   4   1   -0.16    0.17
  -8  -4  -1    7.62    0.82
  -8  -4  -1    5.73    0.59
  -8  -4  -1    6.44    0.81
   8   4   1    5.37    0.73
  -9  -4  -1    0.84    0.29
  -9  -4  -1    0.22    0.26
  -9  -4  -1    0.56    0.29
   9   4   1    0.34    0.33
 -10  -4  -1    0.94    0.33
 -10  -4  -1    0.55    0.35
  10   4   1    0.15    0.33
 -11  -4  -1    0.18    0.25
  14  -5  -1    0.57    0.39
 -14   5   1   -0.24    0.25
 -14   5   1    0.26    0.32
  13  -5  -1    4.26    0.71
 -13   5   1    2.16    0.48
 -13   5   1    2.57    0.49
  12  -5  -1    1.56    0.41
 -12   5   1    1.36    0.36
 -12   5   1    0.69    0.29
  11  -5  -1    2.35    0.48
 -11   5   1    2.11    0.45
 -11   5   1    1.59    0.35
  10  -5  -1    1.59    0.37
 -10   5   1    1.69    0.36
   9  -5  -1    0.42    0.22
  -9   5   1    0.40    0.23
  -9   5   1    0.47    0.20
   8  -5  -1   12.67    0.79
  -8   5   1   11.89    0.77
  -8   5   1   12.15    0.72
   7  -5  -1   12.76    0.79
   7  -5  -1   13.32    0.59
  -7   5   1   13.61    0.78
  -7   5   1   13.38    0.72
   6  -5  -1    5.01    0.30
   6  -5  -1    5.28    0.39
   6  -5  -1    5.34    0.54
   6  -5  -1    5.28    0.43
  -6   5   1    4.95    0.38
  -6   5   1    6.01    0.48
  -6   5   1    5.22    0.49
   5  -5  -1    0.79    0.17
   5  -5  -1    0.73    0.13
   5  -5  -1    0.62    0.18
   5  -5  -1    0.82    0.20
  -5   5   1    0.61    0.15
  -5   5   1    0.54    0.17
  -5   5   1    0.54    0.18
   4  -5  -1    0.05    0.06
   4  -5  -1    0.10    0.08
   4  -5  -1    0.04    0.10
  -4   5   1   -0.03    0.09
  -4   5   1    0.10    0.11
  -4   5   1    0.19    0.11
   3  -5  -1    4.44    0.34
   3  -5  -1    4.34    0.27
   3  -5  -1    4.52    0.37
   3  -5  -1    5.31    0.38
   3  -5  -1    4.41    0.33
  -3   5   1    4.15    0.41
  -3   5   1    4.75    0.33
  -3   5   1    4.62    0.38
   2  -5  -1    3.08    0.35
   2  -5  -1    2.87    0.32
   2  -5  -1    3.35    0.24
   2  -5  -1    2.77    0.31
   2  -5  -1    3.06    0.33
  -2   5   1    3.57    0.29
  -2   5   1    3.68    0.38
  -2   5   1    3.12    0.34
   1  -5  -1    1.40    0.18
   1  -5  -1    1.10    0.21
   1  -5  -1    1.58    0.26
   1  -5  -1    1.26    0.22
  -1   5   1    1.76    0.27
  -1   5   1    0.98    0.19
  -1   5   1    1.06    0.21
   0  -5  -1   50.49    1.93
   0  -5  -1   49.09    1.92
   0  -5  -1   48.18    1.78
   0  -5  -1   50.08    1.92
   0   5   1   47.03    1.89
   0   5   1   51.40    1.93
   0   5   1   47.61    1.92
  -1  -5  -1    1.19    0.23
  -1  -5  -1    0.95    0.22
  -1  -5  -1    0.59    0.19
   1   5   1    0.88    0.22
   1   5   1    1.41    0.25
  -2  -5  -1   13.26    0.77
  -2  -5  -1   14.85    0.83
   2   5   1   13.66    0.80
   2   5   1   13.99    0.77
  -3  -5  -1    0.78    0.16
  -3  -5  -1    0.37    0.18
  -3  -5  -1    0.54    0.20
   3   5   1    0.76    0.22
   3   5   1    0.42    0.21
  -4  -5  -1    0.36    0.20
  -4  -5  -1   -0.02    0.11
  -4  -5  -1    0.40    0.19
   4   5   1    0.00    0.14
   4   5   1    0.23    0.19
  -5  -5  -1    0.51    0.23
  -5  -5  -1    0.40    0.24
  -5  -5  -1    0.70    0.20
   5   5   1    0.64    0.29
   5   5   1    1.11    0.30
  -6  -5  -1    4.76    0.64
  -6  -5  -1    4.54    0.62
  -6  -5  -1    5.06    0.43
   6   5   1    5.96    0.70
  -7  -5  -1    1.94    0.48
  -7  -5  -1    1.63    0.42
  -7  -5  -1    1.66    0.32
   7   5   1    1.83    0.44
  -8  -5  -1   -0.02    0.23
  -8  -5  -1   -0.23    0.21
  -8  -5  -1    0.42    0.22
   8   5   1    0.34    0.28
  -9  -5  -1    2.31    0.58
  -9  -5  -1    1.64    0.37
   9   5   1    2.55    0.57
 -10  -5  -1    0.24    0.25
 -10  -5  -1    0.01    0.28
  10   5   1    0.34    0.34
  14  -6  -1    0.39    0.35
 -14   6   1    0.07    0.27
 -14   6   1    0.40    0.36
  13  -6  -1    0.69    0.35
 -13   6   1    0.98    0.36
 -13   6   1    0.61    0.30
  12  -6  -1    1.51    0.43
 -12   6   1    2.03    0.40
 -12   6   1    2.18    0.46
  11  -6  -1    0.00    0.11
  11  -6  -1    0.33    0.23
 -11   6   1   -0.08    0.18
 -11   6   1   -0.05    0.17
  10  -6  -1    0.78    0.31
  10  -6  -1    0.58    0.17
 -10   6   1    0.37    0.25
 -10   6   1    0.83    0.26
 -10   6   1    0.41    0.22
   9  -6  -1    9.90    0.52
   9  -6  -1    9.46    0.73
  -9   6   1   10.15    0.74
  -9   6   1   10.75    0.64
  -9   6   1    9.22    0.66
   8  -6  -1   17.60    0.77
   8  -6  -1   16.68    0.99
  -8   6   1   17.59    0.99
  -8   6   1   18.05    0.93
  -8   6   1   18.66    0.86
   7  -6  -1    0.54    0.13
   7  -6  -1    0.26    0.18
  -7   6   1    0.75    0.20
  -7   6   1    0.81    0.23
  -7   6   1    1.05    0.20
   6  -6  -1    0.06    0.07
   6  -6  -1    0.04    0.11
  -6   6   1    0.06    0.12
  -6   6   1    0.12    0.13
  -6   6   1    0.16    0.13
  -6   6   1    0.08    0.09
   5  -6  -1    3.05    0.34
   5  -6  -1    2.21    0.23
   5  -6  -1    2.21    0.35
   5  -6  -1    2.93    0.39
  -5   6   1    2.42    0.34
  -5   6   1    2.90    0.40
  -5   6   1    2.57    0.30
   4  -6  -1    3.37    0.37
   4  -6  -1    3.15    0.24
   4  -6  -1    3.12    0.38
   4  -6  -1    3.92    0.44
  -4   6   1    3.15    0.40
  -4   6   1    3.38    0.33
  -4   6   1    3.08    0.37
   3  -6  -1   23.56    0.97
   3  -6  -1   22.78    1.10
   3  -6  -1   24.29    1.09
   3  -6  -1   24.86    1.08
   3  -6  -1   25.83    1.16
  -3   6   1   22.96    1.11
  -3   6   1   26.22    1.17
  -3   6   1   25.07    1.06
   2  -6  -1    1.26    0.18
   2  -6  -1    1.14    0.24
   2  -6  -1    1.03    0.22
   2  -6  -1    0.70    0.18
   2  -6  -1    0.68    0.18
  -2   6   1    0.95    0.24
  -2   6   1    1.17    0.24
  -2   6   1    1.07    0.20
   1  -6  -1   13.26    0.77
   1  -6  -1   14.28    0.65
   1  -6  -1   13.59    0.76
   1  -6  -1   13.75    0.77
  -1   6   1   13.75    0.74
  -1   6   1   13.98    0.79
  -1   6   1   14.53    0.79
   0  -6  -1    0.07    0.12
   0  -6  -1   -0.01    0.09
   0  -6  -1   -0.10    0.08
   0   6   1    0.17    0.13
   0   6   1    0.02    0.12
   0   6   1    0.08    0.12
  -1  -6  -1    3.24    0.42
  -1  -6  -1    3.67    0.47
   1   6   1    4.43    0.48
   1   6   1    3.21    0.43
   1   6   1    3.11    0.41
  -2  -6  -1   47.30    2.01
  -2  -6  -1   47.55    2.04
   2   6   1   49.41    2.07
   2   6   1   48.13    1.99
  -3  -6  -1    3.55    0.52
  -3  -6  -1    3.35    0.48
  -3  -6  -1    2.45    0.28
   3   6   1    2.71    0.42
   3   6   1    2.00    0.40
  -4  -6  -1    3.54    0.52
  -4  -6  -1    4.05    0.56
  -4  -6  -1    4.89    0.37
   4   6   1    5.13    0.59
   4   6   1    5.26    0.65
  -5  -6  -1    0.58    0.19
  -5  -6  -1    0.24    0.22
  -5  -6  -1    0.56    0.28
   5   6   1    0.28    0.26
  -6  -6  -1    2.55    0.50
  -6  -6  -1    1.54    0.44
  -6  -6  -1    1.89    0.33
   6   6   1    2.12    0.49
  -7  -6  -1    0.55    0.31
  -7  -6  -1    0.41    0.30
  -7  -6  -1    0.15    0.20
   7   6   1    0.67    0.36
  -8  -6  -1    4.16    0.52
  -8  -6  -1    4.65    0.76
   8   6   1    6.80    0.90
  -9  -6  -1   -0.10    0.19
  -9  -6  -1   -0.03    0.22
   9   6   1    0.73    0.45
  14  -7  -1    0.08    0.25
  14  -7  -1    0.06    0.18
 -14   7   1    0.14    0.27
 -14   7   1   -0.10    0.28
  13  -7  -1    8.19    0.56
  13  -7  -1    9.59    1.06
 -13   7   1    6.18    0.71
 -13   7   1    7.62    0.90
  12  -7  -1    4.46    0.69
  12  -7  -1    4.91    0.46
 -12   7   1    4.46    0.67
 -12   7   1    3.71    0.51
  11  -7  -1    9.26    0.93
  11  -7  -1    9.46    0.55
 -11   7   1    9.13    0.73
 -11   7   1    7.03    0.59
 -11   7   1    9.49    0.90
  10  -7  -1   19.41    0.91
  10  -7  -1   20.91    1.22
 -10   7   1   21.88    1.14
 -10   7   1   21.80    1.22
 -10   7   1   20.76    1.04
   9  -7  -1    6.01    0.39
   9  -7  -1    6.33    0.70
  -9   7   1    5.40    0.56
  -9   7   1    4.92    0.60
  -9   7   1    5.18    0.43
   8  -7  -1   12.59    0.63
   8  -7  -1   13.69    0.86
  -8   7   1   12.85    0.84
  -8   7   1   13.19    0.77
  -8   7   1   13.06    0.68
   7  -7  -1   19.28    1.06
   7  -7  -1   18.97    0.85
  -7   7   1   22.47    1.01
  -7   7   1   20.06    1.07
  -7   7   1   20.27    0.88
   6  -7  -1    0.18    0.10
   6  -7  -1    0.43    0.19
  -6   7   1    0.35    0.16
  -6   7   1    0.16    0.10
  -6   7   1    0.43    0.18
   5  -7  -1    4.95    0.34
  -5   7   1    5.97    0.61
  -5   7   1    6.49    0.44
  -5   7   1    5.72    0.55
   4  -7  -1    0.11    0.11
   4  -7  -1   -0.03    0.09
   4  -7  -1    0.04    0.13
   4  -7  -1    0.02    0.07
  -4   7   1   -0.07    0.10
  -4   7   1    0.08    0.15
  -4   7   1   -0.12    0.09
   3  -7  -1   -0.08    0.10
   3  -7  -1   -0.07    0.09
   3  -7  -1    0.02    0.10
   3  -7  -1    0.02    0.08
  -3   7   1    0.22    0.12
  -3   7   1    0.00    0.12
  -3   7   1    0.13    0.15
   2  -7  -1    3.55    0.43
   2  -7  -1    3.02    0.39
   2  -7  -1    3.31    0.32
   2  -7  -1    3.96    0.44
  -2   7   1    3.82    0.41
  -2   7   1    2.99    0.41
  -2   7   1    5.52    0.56
   1  -7  -1    5.34    0.55
   1  -7  -1    5.53    0.38
   1  -7  -1    4.92    0.52
  -1   7   1    5.56    0.57
  -1   7   1    6.19    0.60
  -1   7   1    5.25    0.51
   0  -7  -1    1.94    0.34
   0  -7  -1    2.08    0.36
   0  -7  -1    1.84    0.26
   0   7   1    1.89    0.35
   0   7   1    1.29    0.27
  -1  -7  -1    0.71    0.24
  -1  -7  -1    0.52    0.24
   1   7   1    0.52    0.24
   1   7   1    0.79    0.25
   1   7   1    0.29    0.20
  -2  -7  -1   17.04    1.02
  -2  -7  -1   17.22    1.05
   2   7   1   17.28    1.03
   2   7   1   19.91    1.06
   2   7   1   18.32    1.09
  -3  -7  -1    3.56    0.34
  -3  -7  -1    2.80    0.50
  -3  -7  -1    3.73    0.53
   3   7   1    2.66    0.48
  -4  -7  -1    2.86    0.33
  -4  -7  -1    2.77    0.48
  -4  -7  -1    2.85    0.51
   4   7   1    1.86    0.45
  -5  -7  -1    0.27    0.17
  -5  -7  -1    0.34    0.26
  -5  -7  -1    0.41    0.26
   5   7   1    0.40    0.30
  -6  -7  -1    0.33    0.18
  -6  -7  -1    0.55    0.31
  -6  -7  -1    0.42    0.30
   6   7   1    0.24    0.27
  -7  -7  -1   -0.35    0.19
  -7  -7  -1   -0.30    0.15
   7   7   1    0.14    0.29
  -8  -7  -1    0.09    0.20
  -8  -7  -1    0.62    0.35
   8   7   1    0.31    0.38
  14  -8  -1    0.29    0.36
  14  -8  -1   -0.02    0.16
 -14   8   1    0.10    0.30
 -14   8   1    0.63    0.35
  13  -8  -1    8.65    0.56
  13  -8  -1    8.11    0.99
 -13   8   1    5.24    0.64
 -13   8   1    5.10    0.74
  12  -8  -1    1.03    0.38
  12  -8  -1    0.78    0.23
 -12   8   1    1.01    0.32
 -12   8   1    0.62    0.30
 -12   8   1    0.86    0.32
  11  -8  -1    3.16    0.36
  11  -8  -1    3.13    0.58
 -11   8   1    2.74    0.41
 -11   8   1    2.89    0.51
 -11   8   1    2.45    0.44
  10  -8  -1    0.25    0.23
  10  -8  -1    0.04    0.12
 -10   8   1    0.27    0.19
 -10   8   1    0.00    0.18
 -10   8   1   -0.24    0.17
   9  -8  -1    0.12    0.12
   9  -8  -1   -0.04    0.19
  -9   8   1   -0.13    0.18
  -9   8   1    0.17    0.21
  -9   8   1   -0.01    0.15
   8  -8  -1    5.56    0.39
   8  -8  -1    5.78    0.67
  -8   8   1    5.46    0.56
  -8   8   1    4.84    0.59
  -8   8   1    6.21    0.42
   7  -8  -1    2.25    0.28
   7  -8  -1    2.07    0.38
  -7   8   1    2.01    0.38
  -7   8   1    2.20    0.27
  -7   8   1    2.31    0.35
   6  -8  -1   -0.14    0.11
   6  -8  -1   -0.01    0.09
  -6   8   1    0.01    0.14
  -6   8   1   -0.18    0.13
   5  -8  -1    3.98    0.49
   5  -8  -1    4.33    0.33
  -5   8   1    5.04    0.47
  -5   8   1    4.02    0.51
   4  -8  -1    1.69    0.33
   4  -8  -1    1.32    0.22
   4  -8  -1    1.35    0.27
  -4   8   1    1.72    0.35
  -4   8   1    1.48    0.26
  -4   8   1    1.46    0.35
   3  -8  -1    5.98    0.57
   3  -8  -1    6.16    0.62
   3  -8  -1    5.71    0.40
  -3   8   1    8.22    0.76
  -3   8   1    5.69    0.46
  -3   8   1    5.45    0.60
   2  -8  -1   -0.06    0.14
   2  -8  -1    0.30    0.13
   2  -8  -1   -0.05    0.13
  -2   8   1    0.18    0.15
  -2   8   1    0.20    0.18
  -2   8   1    0.47    0.21
   1  -8  -1    0.35    0.14
   1  -8  -1    0.42    0.21
   1  -8  -1    0.29    0.18
  -1   8   1    0.34    0.20
  -1   8   1    0.20    0.18
  -1   8   1    0.35    0.18
   0  -8  -1    0.12    0.17
   0  -8  -1    0.08    0.12
   0  -8  -1   -0.03    0.13
   0   8   1   -0.02    0.18
   0   8   1    0.14    0.21
   0   8   1    0.07    0.16
  -1  -8  -1    5.89    0.68
  -1  -8  -1    5.93    0.66
   1   8   1    8.86    0.99
   1   8   1    6.96    0.70
   1   8   1    6.71    0.75
  -2  -8  -1   45.01    2.04
  -2  -8  -1   43.61    2.07
   2   8   1   44.28    2.04
   2   8   1   48.00    2.15
  -3  -8  -1    2.25    0.35
  -3  -8  -1    2.14    0.46
  -3  -8  -1    3.31    0.55
   3   8   1    3.11    0.52
   3   8   1    3.78    0.61
  -4  -8  -1    0.38    0.27
  -4  -8  -1    0.68    0.33
  -4  -8  -1    0.25    0.15
   4   8   1   -0.14    0.23
  -5  -8  -1    3.63    0.62
  -5  -8  -1    1.86    0.48
  -5  -8  -1    2.36    0.33
   5   8   1    3.20    0.61
  -6  -8  -1    0.53    0.21
  -6  -8  -1    0.74    0.36
   6   8   1    0.48    0.38
  -7  -8  -1    0.10    0.19
  -7  -8  -1    0.41    0.38
   7   8   1    0.03    0.35
  14  -9  -1   -0.04    0.14
  14  -9  -1   -0.13    0.30
 -14   9   1    0.32    0.33
 -14   9   1   -0.03    0.23
  13  -9  -1    9.33    0.62
  13  -9  -1    8.32    0.99
 -13   9   1    9.20    1.00
 -13   9   1    8.93    0.91
  12  -9  -1    3.08    0.63
  12  -9  -1    3.08    0.40
 -12   9   1    2.71    0.43
 -12   9   1    3.62    0.62
 -12   9   1    2.97    0.49
  11  -9  -1    2.37    0.33
  11  -9  -1    2.70    0.54
 -11   9   1    1.88    0.46
 -11   9   1    2.01    0.41
 -11   9   1    2.08    0.36
  10  -9  -1    3.84    0.40
  10  -9  -1    4.85    0.66
 -10   9   1    2.89    0.53
 -10   9   1    3.93    0.45
 -10   9   1    3.59    0.52
   9  -9  -1    5.03    0.66
   9  -9  -1    3.66    0.39
  -9   9   1    3.85    0.41
  -9   9   1    3.26    0.46
  -9   9   1    3.93    0.57
   8  -9  -1    6.74    0.74
   8  -9  -1    7.40    0.48
  -8   9   1    7.68    0.48
  -8   9   1    6.33    0.60
  -8   9   1    6.88    0.72
   7  -9  -1    0.99    0.30
   7  -9  -1    0.46    0.16
  -7   9   1    0.85    0.18
  -7   9   1    0.89    0.25
  -7   9   1    1.03    0.34
   6  -9  -1   10.61    0.60
  -6   9   1   11.36    0.81
  -6   9   1   12.26    0.73
   5  -9  -1   -0.20    0.14
   5  -9  -1   -0.07    0.08
   5  -9  -1   -0.08    0.12
  -5   9   1   -0.18    0.10
  -5   9   1   -0.02    0.17
   4  -9  -1    3.76    0.50
   4  -9  -1    3.27    0.35
   4  -9  -1    3.24    0.45
  -4   9   1    3.88    0.53
  -4   9   1    3.95    0.44
   3  -9  -1    0.53    0.23
   3  -9  -1    0.89    0.27
   3  -9  -1    0.77    0.19
  -3   9   1    0.47    0.23
  -3   9   1    0.99    0.26
   2  -9  -1   -0.02    0.12
   2  -9  -1   -0.15    0.14
   2  -9  -1    0.00    0.17
  -2   9   1   -0.02    0.14
  -2   9   1    0.11    0.20
   1  -9  -1    5.81    0.67
   1  -9  -1    6.28    0.46
   1  -9  -1    5.73    0.65
  -1   9   1    7.16    0.76
  -1   9   1    5.27    0.59
   0  -9  -1    3.79    0.56
   0  -9  -1    3.52    0.54
   0   9   1    3.91    0.52
   0   9   1    4.06    0.58
  -1  -9  -1    0.14    0.21
  -1  -9  -1    0.18    0.23
   1   9   1    0.36    0.24
   1   9   1    0.32    0.27
  -2  -9  -1    0.58    0.30
  -2  -9  -1    0.87    0.31
   2   9   1    0.62    0.30
   2   9   1    1.01    0.33
  -3  -9  -1    2.48    0.53
  -3  -9  -1    2.59    0.52
   3   9   1    2.98    0.54
   3   9   1    3.00    0.59
  -4  -9  -1    0.50    0.31
  -4  -9  -1    0.28    0.31
   4   9   1    0.96    0.40
   4   9   1    0.47    0.30
  -5  -9  -1    2.11    0.55
   5   9   1    1.98    0.59
   5   9   1    1.47    0.44
  -6  -9  -1    1.53    0.51
   6   9   1    2.20    0.61
  14 -10  -1    0.00    0.28
  14 -10  -1   -0.09    0.17
 -14  10   1    0.37    0.34
 -14  10   1   -0.19    0.19
  13 -10  -1   -0.22    0.14
  13 -10  -1   -0.12    0.23
 -13  10   1   -0.04    0.27
 -13  10   1    0.04    0.22
 -13  10   1    0.25    0.33
  12 -10  -1    2.55    0.37
  12 -10  -1    2.36    0.55
 -12  10   1    1.56    0.34
 -12  10   1    2.10    0.50
 -12  10   1    2.56    0.48
  11 -10  -1    0.28    0.26
  11 -10  -1    0.05    0.14
 -11  10   1    0.07    0.22
 -11  10   1    0.27    0.28
 -11  10   1    0.00    0.16
  10 -10  -1    0.61    0.31
  10 -10  -1    0.05    0.14
 -10  10   1   -0.09    0.15
 -10  10   1    0.08    0.25
 -10  10   1   -0.12    0.20
   9 -10  -1    5.74    0.45
   9 -10  -1    6.78    0.80
  -9  10   1    6.24    0.65
  -9  10   1    6.28    0.74
  -9  10   1    6.41    0.46
   8 -10  -1   12.08    0.89
   8 -10  -1   10.78    0.64
  -8  10   1   11.80    0.88
  -8  10   1   11.53    0.79
   7 -10  -1    0.09    0.13
   7 -10  -1    0.06    0.17
  -7  10   1    0.19    0.19
  -7  10   1   -0.22    0.17
   6 -10  -1    0.14    0.13
  -6  10   1    0.10    0.23
  -6  10   1    0.21    0.19
   5 -10  -1    0.14    0.13
   5 -10  -1    0.10    0.18
   5 -10  -1    0.24    0.16
  -5  10   1   -0.08    0.18
  -5  10   1    0.30    0.19
   4 -10  -1   -0.02    0.12
   4 -10  -1    0.35    0.23
   4 -10  -1    0.43    0.23
  -4  10   1    0.05    0.14
  -4  10   1   -0.13    0.17
   3 -10  -1    8.87    0.69
   3 -10  -1    7.30    0.52
   3 -10  -1    7.95    0.79
  -3  10   1    7.43    0.79
  -3  10   1    9.02    0.66
   2 -10  -1    1.29    0.35
   2 -10  -1    0.65    0.29
   2 -10  -1    1.21    0.26
  -2  10   1    0.62    0.30
  -2  10   1    1.04    0.31
   1 -10  -1    0.18    0.23
   1 -10  -1    0.17    0.17
   1 -10  -1    0.29    0.21
  -1  10   1   -0.15    0.16
  -1  10   1   -0.06    0.20
   0 -10  -1    1.46    0.39
   0 -10  -1    1.71    0.43
   0  10   1    1.80    0.40
   0  10   1    0.89    0.34
  -1 -10  -1    0.35    0.29
  -1 -10  -1    0.33    0.27
   1  10   1    0.57    0.31
   1  10   1    0.21    0.22
  -2 -10  -1    1.43    0.44
  -2 -10  -1    2.14    0.50
   2  10   1    2.26    0.48
   2  10   1    2.80    0.60
  -3 -10  -1   -0.16    0.21
  -3 -10  -1    0.16    0.27
   3  10   1    0.08    0.25
   3  10   1   -0.22    0.24
  -4 -10  -1   -0.02    0.28
   4  10   1    0.26    0.28
   4  10   1    0.27    0.36
  -5 -10  -1   -0.16    0.28
   5  10   1    0.46    0.42
   5  10   1    0.43    0.32
  14 -11  -1    2.29    0.39
 -14  11   1    1.73    0.46
 -14  11   1    1.56    0.39
  13 -11  -1    1.80    0.34
  13 -11  -1    1.14    0.46
 -13  11   1    1.55    0.43
 -13  11   1    0.86    0.42
 -13  11   1    1.34    0.37
  12 -11  -1    1.15    0.29
  12 -11  -1    2.13    0.57
 -12  11   1    1.03    0.37
 -12  11   1    1.20    0.45
 -12  11   1    1.28    0.33
  11 -11  -1    0.44    0.32
  11 -11  -1    0.08    0.15
 -11  11   1    0.53    0.33
 -11  11   1    0.16    0.20
 -11  11   1    0.76    0.41
  10 -11  -1    0.14    0.24
  10 -11  -1   -0.06    0.12
 -10  11   1   -0.18    0.19
 -10  11   1    0.28    0.30
   9 -11  -1    2.53    0.36
   9 -11  -1    1.58    0.42
  -9  11   1    2.55    0.51
  -9  11   1    2.21    0.42
   8 -11  -1    0.17    0.16
   8 -11  -1    0.15    0.22
  -8  11   1   -0.09    0.18
  -8  11   1   -0.09    0.24
   7 -11  -1    4.41    0.46
   7 -11  -1    4.20    0.61
  -7  11   1    3.30    0.55
  -7  11   1    5.02    0.57
   6 -11  -1    0.31    0.24
   6 -11  -1    1.08    0.24
  -6  11   1    0.33    0.26
  -6  11   1    0.47    0.23
   5 -11  -1    4.48    0.58
   5 -11  -1    5.61    0.71
   5 -11  -1    4.37    0.46
  -5  11   1    3.98    0.61
  -5  11   1    5.18    0.56
   4 -11  -1    2.38    0.43
   4 -11  -1    2.82    0.51
   4 -11  -1    2.40    0.35
  -4  11   1    2.45    0.40
  -4  11   1    2.45    0.49
   3 -11  -1    0.63    0.30
   3 -11  -1    1.05    0.34
   3 -11  -1    0.93    0.25
  -3  11   1    1.14    0.31
  -3  11   1    1.43    0.41
   2 -11  -1    2.32    0.36
   2 -11  -1    1.90    0.44
   2 -11  -1    1.92    0.45
  -2  11   1    2.51    0.50
  -2  11   1    2.52    0.44
   1 -11  -1    0.26    0.27
   1 -11  -1    0.15    0.23
  -1  11   1    0.38    0.25
  -1  11   1   -0.07    0.25
   0 -11  -1   -0.16    0.20
   0 -11  -1   -0.04    0.22
   0  11   1    0.06    0.21
   0  11   1    0.20    0.28
  -1 -11  -1    0.15    0.24
  -1 -11  -1   -0.05    0.23
   1  11   1    0.19    0.21
   1  11   1    0.08    0.27
  -2 -11  -1    2.47    0.57
  -2 -11  -1    2.78    0.60
   2  11   1    2.91    0.63
   2  11   1    3.52    0.62
  -3 -11  -1   -0.21    0.23
   3  11   1    0.30    0.41
   3  11   1    0.63    0.33
  -4 -11  -1   -0.17    0.26
   4  11   1   -0.11    0.37
   4  11   1    0.34    0.35
  13 -12  -1    0.44    0.24
  13 -12  -1    0.62    0.40
 -13  12   1    0.20    0.32
 -13  12   1    0.34    0.35
  12 -12  -1    0.28    0.19
  12 -12  -1    0.21    0.30
 -12  12   1   -0.22    0.25
 -12  12   1    0.05    0.29
  11 -12  -1    1.11    0.42
  11 -12  -1    0.86    0.26
 -11  12   1    1.01    0.42
 -11  12   1    0.74    0.35
  10 -12  -1    0.98    0.38
  10 -12  -1    0.33    0.20
 -10  12   1    0.31    0.32
 -10  12   1    0.43    0.28
   9 -12  -1    0.86    0.25
   9 -12  -1    0.81    0.37
  -9  12   1    0.53    0.33
  -9  12   1    0.47    0.28
   8 -12  -1    1.53    0.30
   8 -12  -1    1.13    0.41
  -8  12   1    0.49    0.29
  -8  12   1    1.04    0.38
   7 -12  -1    2.73    0.36
   7 -12  -1    2.48    0.51
  -7  12   1    2.40    0.51
  -7  12   1    1.47    0.37
   6 -12  -1    1.20    0.28
   6 -12  -1    0.87    0.34
  -6  12   1    1.31    0.35
  -6  12   1    0.40    0.31
   5 -12  -1    3.97    0.60
   5 -12  -1    3.99    0.63
   5 -12  -1    4.52    0.49
  -5  12   1    4.00    0.64
  -5  12   1    4.95    0.58
   4 -12  -1    0.81    0.32
   4 -12  -1    0.14    0.25
   4 -12  -1    0.20    0.17
  -4  12   1    0.45    0.29
  -4  12   1    0.02    0.20
   3 -12  -1    1.37    0.29
   3 -12  -1    1.70    0.44
   3 -12  -1    1.26    0.40
  -3  12   1    1.27    0.41
  -3  12   1    1.57    0.37
   2 -12  -1    0.31    0.30
   2 -12  -1    0.44    0.29
  -2  12   1    0.16    0.31
  -2  12   1    0.08    0.21
   1 -12  -1    0.34    0.32
   1 -12  -1    0.13    0.25
  -1  12   1   -0.09    0.20
  -1  12   1   -0.33    0.24
   0 -12  -1    1.59    0.47
   0 -12  -1    1.66    0.48
   0  12   1    1.94    0.53
   0  12   1    1.46    0.43
  -1 -12  -1    0.75    0.40
  -1 -12  -1    0.74    0.62
   1  12   1    0.47    0.29
   1  12   1    0.08    0.33
  -2 -12  -1   -0.09    0.24
   2  12   1    0.14    0.36
   2  12   1    0.79    0.36
  12 -13  -1    1.53    0.53
 -12  13   1    0.95    0.44
 -12  13   1    1.41    0.45
  11 -13  -1    0.32    0.31
 -11  13   1   -0.46    0.27
 -11  13   1    0.30    0.33
  10 -13  -1    0.62    0.23
  10 -13  -1    0.74    0.36
 -10  13   1    0.61    0.36
 -10  13   1    0.58    0.36
   9 -13  -1    0.37    0.22
   9 -13  -1    0.36    0.31
  -9  13   1    0.39    0.34
  -9  13   1    0.41    0.33
   8 -13  -1    0.52    0.21
   8 -13  -1    0.27    0.33
  -8  13   1    0.27    0.28
  -8  13   1    0.35    0.36
   7 -13  -1    1.34    0.30
  -7  13   1    0.61    0.34
  -7  13   1    0.98    0.39
   6 -13  -1    1.78    0.33
   6 -13  -1    1.93    0.48
  -6  13   1    1.26    0.45
  -6  13   1    1.37    0.37
   5 -13  -1    2.07    0.35
   5 -13  -1    2.88    0.59
   5 -13  -1    1.80    0.44
  -5  13   1    2.38    0.56
  -5  13   1    1.28    0.37
   4 -13  -1    0.25    0.28
   4 -13  -1    0.38    0.29
   4 -13  -1    0.27    0.20
  -4  13   1    0.20    0.30
  -4  13   1    0.19    0.23
   3 -13  -1    3.12    0.62
   3 -13  -1    2.99    0.43
   3 -13  -1    2.69    0.53
  -3  13   1    2.53    0.59
  -3  13   1    2.04    0.45
   2 -13  -1    0.85    0.37
   2 -13  -1    2.07    0.52
  -2  13   1    1.63    0.48
  -2  13   1    1.21    0.35
   1 -13  -1    1.69    0.51
   1 -13  -1    1.85    0.54
  -1  13   1    1.78    0.44
  -1  13   1    1.30    0.52
   0 -13  -1    0.16    0.33
   0  13   1    0.18    0.27
   0  13   1    0.51    0.37
  -1 -13  -1    0.61    0.39
   1  13   1    2.07    0.55
   1  13   1    2.09    0.63
  11 -14  -1    0.64    0.37
 -11  14   1    0.54    0.37
 -11  14   1    0.57    0.44
  10 -14  -1   -0.02    0.28
 -10  14   1   -0.15    0.31
 -10  14   1    0.14    0.29
   9 -14  -1    0.65    0.35
  -9  14   1    1.19    0.44
  -9  14   1    0.28    0.33
   8 -14  -1    1.43    0.31
   8 -14  -1    1.82    0.51
  -8  14   1    1.17    0.41
  -8  14   1    1.72    0.55
   7 -14  -1    5.00    0.54
  -7  14   1    2.99    0.64
  -7  14   1    3.33    0.57
   6 -14  -1    1.16    0.30
   6 -14  -1    0.65    0.36
  -6  14   1    0.75    0.36
  -6  14   1    1.11    0.48
   5 -14  -1    5.48    0.60
   5 -14  -1    5.69    0.82
   5 -14  -1    5.49    0.78
  -5  14   1    4.48    0.63
  -5  14   1    5.21    0.82
   4 -14  -1    1.10    0.40
   4 -14  -1    0.71    0.27
   4 -14  -1    0.39    0.36
  -4  14   1    0.79    0.36
  -4  14   1    1.11    0.45
   3 -14  -1   -0.01    0.24
   3 -14  -1    0.09    0.29
  -3  14   1    0.05    0.25
  -3  14   1   -0.01    0.37
   2 -14  -1    0.26    0.30
  -2  14   1    0.36    0.39
  -2  14   1    0.55    0.33
   1 -14  -1    0.27    0.34
  -1  14   1    0.17    0.34
  -1  14   1    0.74    0.45
   8 -15  -1    1.43    0.50
  -8  15   1    0.85    0.46
  -8  15   1    1.08    0.41
   7 -15  -1    5.13    0.64
  -7  15   1    5.47    0.74
  -7  15   1    4.12    0.75
   6 -15  -1    0.21    0.22
   6 -15  -1    0.20    0.37
  -6  15   1   -0.02    0.31
  -6  15   1   -0.33    0.24
   5 -15  -1    4.07    0.70
   5 -15  -1    2.93    0.63
   5 -15  -1    2.75    0.44
  -5  15   1    2.71    0.56
  -5  15   1    2.79    0.64
  -4  15  -2    2.31    0.48
  -4  15  -2    2.14    0.67
   4 -15   2    1.72    0.53
   4 -15   2    1.95    0.52
  -5  15  -2    0.70    0.34
  -5  15  -2    0.39    0.46
   5 -15   2   -0.02    0.26
   5 -15   2    1.13    0.50
  -6  15  -2   -0.21    0.25
  -6  15  -2    0.34    0.44
   6 -15   2   -0.04    0.34
  -7  15  -2   -0.27    0.28
  -7  15  -2    0.67    0.42
   7 -15   2    1.25    0.49
  -8  15  -2   -0.64    0.27
  -8  15  -2    0.24    0.37
   8 -15   2   -0.17    0.26
  -1  14  -2    1.90    0.64
  -1  14  -2    2.68    0.50
   1 -14   2    1.57    0.49
   1 -14   2    2.14    0.59
  -2  14  -2    0.24    0.26
  -2  14  -2   -0.19    0.33
   2 -14   2   -0.15    0.29
   2 -14   2    0.10    0.26
  -3  14  -2   -0.18    0.23
  -3  14  -2    0.56    0.44
   3 -14   2    0.39    0.35
   3 -14   2    0.27    0.31
  -4  14  -2    0.58    0.29
  -4  14  -2    0.92    0.47
   4 -14   2    0.56    0.36
   4 -14   2    1.15    0.39
  -5  14  -2   -0.19    0.20
  -5  14  -2    0.43    0.38
   5 -14   2    0.92    0.41
   5 -14   2    0.97    0.35
  -6  14  -2   -0.01    0.25
  -6  14  -2   -0.06    0.34
   6 -14   2   -0.03    0.24
  -7  14  -2    0.26    0.34
  -7  14  -2    0.27    0.29
   7 -14   2    0.02    0.27
  -8  14  -2   -0.31    0.24
  -8  14  -2    0.21    0.36
   8 -14   2    0.44    0.34
  -9  14  -2    0.29    0.36
  -9  14  -2    1.08    0.40
   9 -14   2    1.46    0.49
 -10  14  -2   -0.04    0.30
 -10  14  -2    0.74    0.40
  10 -14   2    0.04    0.29
 -11  14  -2    1.12    0.48
 -11  14  -2    1.75    0.47
   1  13  -2    0.86    0.36
   1  13  -2    1.91    0.62
  -1 -13   2    0.55    0.46
  -1 -13   2    0.67    0.41
   0  13  -2    0.10    0.39
   0  13  -2   -0.02    0.22
   0 -13   2   -0.69    0.14
   0 -13   2    0.49    0.34
  -1  13  -2    2.22    0.46
  -1  13  -2    3.04    0.67
   1 -13   2    1.39    0.45
   1 -13   2    2.62    0.60
  -2  13  -2    0.14    0.34
  -2  13  -2   -0.24    0.18
   2 -13   2   -0.20    0.18
   2 -13   2   -0.06    0.25
  -3  13  -2    1.99    0.40
  -3  13  -2    1.80    0.53
   3 -13   2    0.95    0.41
   3 -13   2    2.30    0.50
  -4  13  -2    1.11    0.42
  -4  13  -2    0.27    0.25
   4 -13   2    0.69    0.36
   4 -13   2    0.53    0.28
  -5  13  -2    0.07    0.22
  -5  13  -2    0.13    0.33
   5 -13   2    0.09    0.27
   5 -13   2   -0.02    0.14
   5 -13   2    0.05    0.23
  -6  13  -2    0.36    0.27
  -6  13  -2    0.55    0.38
   6 -13   2    0.40    0.32
   6 -13   2    0.70    0.27
  -7  13  -2    1.85    0.41
  -7  13  -2    1.10    0.41
   7 -13   2    1.50    0.45
  -8  13  -2    3.08    0.61
  -8  13  -2    2.02    0.45
   8 -13   2    4.14    0.68
  -9  13  -2    0.90    0.36
  -9  13  -2    0.41    0.38
   9 -13   2    1.00    0.44
 -10  13  -2    4.46    0.64
 -10  13  -2    5.25    0.81
  10 -13   2    3.54    0.67
 -11  13  -2    0.70    0.42
 -11  13  -2    0.79    0.39
  11 -13   2    0.66    0.37
 -12  13  -2    4.84    0.78
 -12  13  -2    4.69    0.68
  12 -13   2    5.02    0.85
   3  12  -2    0.60    0.37
   3  12  -2   -0.13    0.23
  -3 -12   2    0.30    0.32
  -3 -12   2    0.28    0.40
   2  12  -2    0.26    0.34
   2  12  -2   -0.40    0.19
  -2 -12   2   -0.17    0.27
  -2 -12   2    0.06    0.30
   1  12  -2    0.23    0.33
   1  12  -2    0.27    0.27
  -1 -12   2   -0.04    0.26
  -1 -12   2    0.94    0.47
   0  12  -2    0.04    0.19
   0  12  -2    0.38    0.37
   0 -12   2    0.04    0.29
   0 -12   2    0.24    0.29
  -1  12  -2   -0.15    0.23
  -1  12  -2   -0.02    0.18
   1 -12   2   -0.21    0.20
   1 -12   2    0.08    0.23
  -2  12  -2   -0.27    0.20
  -2  12  -2    0.05    0.19
   2 -12   2   -0.08    0.24
   2 -12   2    0.21    0.25
  -3  12  -2    2.27    0.40
  -3  12  -2    2.55    0.59
   3 -12   2    1.60    0.42
   3 -12   2    1.21    0.43
  -4  12  -2    0.12    0.20
  -4  12  -2   -0.05    0.24
   4 -12   2   -0.01    0.19
   4 -12   2   -0.15    0.20
   4 -12   2   -0.05    0.14
  -5  12  -2    3.89    0.69
  -5  12  -2    4.11    0.51
   5 -12   2    4.25    0.68
   5 -12   2    5.36    0.40
   5 -12   2    4.93    0.63
  -6  12  -2    0.60    0.25
  -6  12  -2    1.60    0.45
   6 -12   2    1.42    0.26
   6 -12   2    0.64    0.33
  -7  12  -2    4.42    0.66
  -7  12  -2    3.46    0.49
   7 -12   2    4.05    0.40
  -8  12  -2    1.26    0.42
  -8  12  -2    0.95    0.33
   8 -12   2    1.08    0.38
  -9  12  -2    1.06    0.38
  -9  12  -2    1.64    0.41
   9 -12   2    1.53    0.44
 -10  12  -2    0.77    0.33
 -10  12  -2    0.53    0.34
  10 -12   2    0.59    0.31
 -11  12  -2    0.08    0.31
 -11  12  -2    0.04    0.26
  11 -12   2    0.71    0.38
 -12  12  -2    0.12    0.27
 -12  12  -2    0.15    0.35
 -12  12  -2    0.23    0.25
  12 -12   2   -0.01    0.32
 -13  12  -2   -0.05    0.40
 -13  12  -2    0.17    0.24
 -13  12  -2    0.45    0.31
  13 -12   2    0.10    0.30
   4  11  -2    1.01    0.46
   4  11  -2    0.61    0.35
  -4 -11   2    0.96    0.46
  -4 -11   2    0.59    0.36
   3  11  -2    2.96    0.54
   3  11  -2    4.48    0.81
  -3 -11   2    3.21    0.69
  -3 -11   2    2.59    0.59
   2  11  -2    0.47    0.36
   2  11  -2    0.16    0.23
  -2 -11   2    0.09    0.26
  -2 -11   2    0.35    0.32
   1  11  -2    0.32    0.28
   1  11  -2    0.12    0.20
  -1 -11   2    0.35    0.30
  -1 -11   2   -0.20    0.22
   0  11  -2   -0.09    0.19
   0  11  -2    0.32    0.31
   0 -11   2    0.24    0.28
   0 -11   2   -0.08    0.19
  -1  11  -2    0.09    0.18
  -1  11  -2   -0.23    0.21
   1 -11   2   -0.02    0.24
   1 -11   2   -0.01    0.22
  -2  11  -2    2.83    0.43
  -2  11  -2    3.13    0.58
   2 -11   2    2.62    0.54
   2 -11   2    2.87    0.53
  -3  11  -2    0.33    0.29
  -3  11  -2    0.33    0.21
   3 -11   2    0.43    0.17
   3 -11   2    0.48    0.30
   3 -11   2    0.62    0.27
  -4  11  -2    2.69    0.53
  -4  11  -2    2.84    0.41
   4 -11   2    2.95    0.33
   4 -11   2    1.97    0.45
   4 -11   2    2.34    0.41
  -5  11  -2   -0.12    0.14
  -5  11  -2   -0.03    0.20
   5 -11   2    0.12    0.23
   5 -11   2    0.46    0.24
   5 -11   2    0.49    0.16
  -6  11  -2    3.31    0.58
  -6  11  -2    4.06    0.49
   6 -11   2    3.13    0.34
   6 -11   2    2.75    0.51
  -7  11  -2    4.84    0.67
  -7  11  -2    5.44    0.58
   7 -11   2    4.87    0.37
  -8  11  -2    0.19    0.23
  -8  11  -2    0.46    0.32
   8 -11   2    0.31    0.14
   8 -11   2    0.10    0.22
  -9  11  -2    1.62    0.44
  -9  11  -2    1.44    0.37
  -9  11  -2    1.71    0.30
   9 -11   2    2.58    0.53
   9 -11   2    1.60    0.26
 -10  11  -2    2.32    0.51
 -10  11  -2    3.09    0.49
 -10  11  -2    3.64    0.47
  10 -11   2    3.85    0.64
  10 -11   2    4.71    0.67
 -11  11  -2    0.63    0.36
 -11  11  -2    0.40    0.29
 -11  11  -2    0.87    0.27
  11 -11   2    0.43    0.31
 -12  11  -2   11.58    0.89
 -12  11  -2    9.55    0.75
 -12  11  -2   10.57    1.10
  12 -11   2   10.42    1.14
 -13  11  -2    0.45    0.28
 -13  11  -2    1.57    0.53
  13 -11   2    0.48    0.37
   6  10  -2    0.27    0.34
   6  10  -2    0.10    0.40
  -6 -10   2   -0.12    0.26
   5  10  -2    0.41    0.37
   5  10  -2    0.20    0.31
  -5 -10   2    0.18    0.32
  -5 -10   2    0.60    0.42
   4  10  -2    0.58    0.30
   4  10  -2    0.31    0.34
  -4 -10   2    0.45    0.29
  -4 -10   2   -0.15    0.21
   3  10  -2    0.56    0.30
   3  10  -2    0.76    0.38
  -3 -10   2    0.52    0.35
  -3 -10   2    0.86    0.36
   2  10  -2    3.02    0.50
   2  10  -2    2.74    0.59
  -2 -10   2    2.80    0.57
  -2 -10   2    2.90    0.60
   1  10  -2   14.10    0.92
   1  10  -2   14.19    1.11
  -1 -10   2   14.95    1.08
  -1 -10   2   12.43    0.97
   0  10  -2    1.86    0.36
   0  10  -2    2.33    0.53
   0 -10   2    2.67    0.49
   0 -10   2    2.04    0.48
  -1  10  -2    2.54    0.52
  -1  10  -2    2.28    0.37
   1 -10   2    2.16    0.43
   1 -10   2    2.15    0.47
  -2  10  -2    1.13    0.38
  -2  10  -2    0.75    0.22
   2 -10   2    0.66    0.30
   2 -10   2    0.87    0.31
  -3  10  -2   10.72    0.87
  -3  10  -2   11.21    0.70
   3 -10   2   11.13    0.85
   3 -10   2    9.81    0.74
   3 -10   2   11.13    0.59
  -4  10  -2    1.22    0.26
  -4  10  -2    1.11    0.37
   4 -10   2    1.11    0.29
   4 -10   2    1.44    0.23
   4 -10   2    0.71    0.28
  -5  10  -2    5.34    0.68
  -5  10  -2    6.41    0.52
   5 -10   2    6.25    0.63
   5 -10   2    6.24    0.40
   5 -10   2    6.90    0.76
  -6  10  -2    2.32    0.36
  -6  10  -2    1.91    0.43
   6 -10   2    2.52    0.29
   6 -10   2    2.89    0.51
  -7  10  -2    5.74    0.70
  -7  10  -2    6.79    0.44
  -7  10  -2    5.67    0.57
   7 -10   2    6.11    0.41
  -8  10  -2    1.16    0.29
  -8  10  -2    1.40    0.38
   8 -10   2    1.73    0.25
   8 -10   2    1.74    0.42
  -9  10  -2    0.08    0.22
  -9  10  -2    0.54    0.22
   9 -10   2    0.32    0.14
   9 -10   2    0.46    0.29
 -10  10  -2    1.08    0.34
 -10  10  -2    1.01    0.35
 -10  10  -2    0.75    0.25
  10 -10   2    1.08    0.39
  10 -10   2    0.66    0.19
 -11  10  -2    1.05    0.40
 -11  10  -2    0.28    0.22
 -11  10  -2    1.12    0.34
  11 -10   2    0.55    0.19
  11 -10   2    0.24    0.34
 -12  10  -2    1.14    0.33
 -12  10  -2    0.82    0.39
 -12  10  -2    1.17    0.35
  12 -10   2    0.86    0.22
  12 -10   2    0.78    0.36
 -13  10  -2    0.47    0.35
 -13  10  -2    0.33    0.28
  13 -10   2    1.32    0.48
 -14  10  -2    0.92    0.47
 -14  10  -2    0.22    0.29
   7   9  -2    0.52    0.45
  -7  -9   2    0.33    0.36
   6   9  -2    0.17    0.33
  -6  -9   2    0.21    0.33
  -6  -9   2    0.26    0.32
   5   9  -2    0.00    0.22
   5   9  -2    0.10    0.30
  -5  -9   2    0.04    0.28
  -5  -9   2    0.16    0.33
   4   9  -2    3.46    0.56
   4   9  -2    2.98    0.62
  -4  -9   2    2.59    0.56
  -4  -9   2    3.34    0.64
   3   9  -2    5.87    0.69
   3   9  -2    8.37    0.99
  -3  -9   2    6.28    0.82
  -3  -9   2    8.35    0.95
   2   9  -2   13.79    1.05
   2   9  -2   12.75    0.88
  -2  -9   2   14.01    1.00
  -2  -9   2   12.67    1.00
   1   9  -2    1.80    0.36
   1   9  -2    1.50    0.42
  -1  -9   2    2.12    0.43
  -1  -9   2    1.50    0.40
   0   9  -2    0.26    0.26
   0   9  -2   -0.28    0.12
   0  -9   2   -0.03    0.16
   0  -9   2   -0.04    0.18
  -1   9  -2    2.19    0.44
  -1   9  -2    2.11    0.34
   1  -9   2    1.92    0.40
   1  -9   2    2.31    0.43
  -2   9  -2    8.46    0.58
  -2   9  -2    9.06    0.86
   2  -9   2    8.41    0.48
   2  -9   2    8.48    0.65
   2  -9   2    8.08    0.80
  -3   9  -2    0.14    0.14
  -3   9  -2    0.15    0.22
   3  -9   2    0.24    0.17
   3  -9   2    0.09    0.18
   3  -9   2    0.14    0.10
  -4   9  -2    0.43    0.24
  -4   9  -2    0.52    0.18
   4  -9   2    0.03    0.11
   4  -9   2    0.14    0.17
   4  -9   2    0.48    0.13
  -5   9  -2    0.00    0.13
  -5   9  -2    0.02    0.18
   5  -9   2    0.01    0.08
   5  -9   2    0.01    0.15
  -6   9  -2    0.12    0.12
  -6   9  -2    0.12    0.16
  -6   9  -2    0.68    0.29
   6  -9   2    0.17    0.10
   6  -9   2    0.39    0.22
  -7   9  -2    0.62    0.22
  -7   9  -2    0.88    0.21
  -7   9  -2    0.65    0.30
   7  -9   2    1.02    0.30
   7  -9   2    0.93    0.17
  -8   9  -2    4.15    0.49
  -8   9  -2    4.59    0.59
  -8   9  -2    5.75    0.44
   8  -9   2    4.29    0.59
   8  -9   2    4.47    0.34
  -9   9  -2    0.65    0.31
  -9   9  -2    0.76    0.27
  -9   9  -2    0.83    0.24
   9  -9   2    0.40    0.25
   9  -9   2    0.74    0.18
 -10   9  -2    0.11    0.17
 -10   9  -2    0.15    0.24
 -10   9  -2    0.09    0.19
  10  -9   2    0.00    0.11
  10  -9   2    0.12    0.23
 -11   9  -2    2.73    0.51
 -11   9  -2    2.45    0.41
 -11   9  -2    4.14    0.56
  11  -9   2    2.98    0.34
  11  -9   2    4.05    0.65
 -12   9  -2    2.93    0.48
 -12   9  -2    2.41    0.55
  12  -9   2    3.68    0.39
  12  -9   2    2.58    0.55
 -13   9  -2   -0.01    0.23
 -13   9  -2    0.13    0.29
  13  -9   2    0.20    0.17
  13  -9   2    0.43    0.33
 -14   9  -2    1.59    0.42
 -14   9  -2    2.10    0.55
  14  -9   2    1.99    0.34
  14  -9   2    0.88    0.47
   8   8  -2   -0.15    0.36
  -8  -8   2    0.55    0.35
  -8  -8   2   -0.33    0.19
   7   8  -2   -0.42    0.23
  -7  -8   2    0.24    0.30
  -7  -8   2   -0.03    0.18
  -7  -8   2   -0.03    0.27
   6   8  -2   -0.04    0.25
  -6  -8   2   -0.20    0.21
  -6  -8   2    0.19    0.31
   5   8  -2    0.81    0.38
  -5  -8   2    0.57    0.34
  -5  -8   2    0.34    0.29
   4   8  -2    1.15    0.41
  -4  -8   2    1.90    0.47
  -4  -8   2    1.50    0.43
   3   8  -2    0.44    0.24
   3   8  -2    0.74    0.35
  -3  -8   2    1.08    0.38
  -3  -8   2    0.55    0.29
   2   8  -2    9.02    0.94
   2   8  -2    9.26    0.70
  -2  -8   2    9.66    0.93
  -2  -8   2    9.54    0.90
   1   8  -2   69.63    2.93
   1   8  -2   73.43    2.75
  -1  -8   2   69.14    2.88
  -1  -8   2   68.40    2.83
   0   8  -2    0.14    0.14
   0   8  -2   -0.20    0.14
   0  -8   2    0.09    0.18
   0  -8   2    0.19    0.21
  -1   8  -2   10.91    0.82
  -1   8  -2   10.94    0.66
   1  -8   2   12.34    0.82
   1  -8   2   11.84    0.76
  -2   8  -2    2.40    0.43
  -2   8  -2    1.90    0.28
   2  -8   2    2.12    0.39
   2  -8   2    1.80    0.22
   2  -8   2    1.62    0.30
  -3   8  -2    5.33    0.59
  -3   8  -2    4.78    0.39
   3  -8   2    4.39    0.47
   3  -8   2    4.67    0.31
   3  -8   2    4.81    0.48
   3  -8   2    4.44    0.53
  -4   8  -2   -0.09    0.09
  -4   8  -2    0.22    0.19
   4  -8   2   -0.02    0.07
   4  -8   2    0.00    0.11
   4  -8   2    0.02    0.14
   4  -8   2   -0.06    0.11
  -5   8  -2    0.29    0.15
  -5   8  -2    0.32    0.20
   5  -8   2    0.16    0.16
   5  -8   2    0.24    0.09
  -6   8  -2    0.55    0.19
  -6   8  -2    0.49    0.21
  -6   8  -2    0.39    0.15
   6  -8   2    0.46    0.12
  -7   8  -2    0.10    0.13
  -7   8  -2    0.09    0.14
  -7   8  -2   -0.08    0.16
   7  -8   2    0.16    0.10
   7  -8   2    0.24    0.19
  -8   8  -2    3.23    0.39
  -8   8  -2    2.87    0.39
  -8   8  -2    3.43    0.49
   8  -8   2    3.57    0.52
   8  -8   2    2.96    0.29
  -9   8  -2    3.01    0.50
  -9   8  -2    2.72    0.38
  -9   8  -2    2.97    0.44
   9  -8   2    3.04    0.30
   9  -8   2    2.32    0.46
 -10   8  -2    4.13    0.53
 -10   8  -2    3.58    0.46
  10  -8   2    3.72    0.58
  10  -8   2    4.44    0.33
 -11   8  -2    2.24    0.48
 -11   8  -2    1.76    0.37
  11  -8   2    2.26    0.49
  11  -8   2    2.54    0.30
 -12   8  -2    0.74    0.36
 -12   8  -2    0.47    0.29
  12  -8   2    0.45    0.30
  12  -8   2    0.45    0.17
 -13   8  -2   -0.07    0.27
 -13   8  -2    0.31    0.24
  13  -8   2   -0.19    0.26
  13  -8   2    0.11    0.16
 -14   8  -2    0.63    0.35
 -14   8  -2    0.36    0.35
  14  -8   2    0.74    0.39
  14  -8   2    0.09    0.17
   9   7  -2    1.03    0.46
  -9  -7   2    1.56    0.51
  -9  -7   2    0.24    0.26
   8   7  -2    0.68    0.39
  -8  -7   2    0.35    0.24
  -8  -7   2    0.97    0.44
  -8  -7   2    0.11    0.27
   7   7  -2    0.24    0.30
  -7  -7   2    0.41    0.28
  -7  -7   2    0.37    0.31
   6   7  -2    0.69    0.39
  -6  -7   2    0.31    0.27
  -6  -7   2    0.83    0.33
  -5  -7   2    1.13    0.38
  -5  -7   2    1.43    0.40
   4   7  -2   18.87    1.24
  -4  -7   2   18.69    1.17
  -4  -7   2   21.37    1.26
   3   7  -2    0.13    0.22
  -3  -7   2    0.31    0.22
  -3  -7   2    0.56    0.27
   2   7  -2   15.52    0.90
   2   7  -2   15.80    1.02
  -2  -7   2   18.12    1.05
  -2  -7   2   15.20    0.97
   1   7  -2    0.47    0.18
   1   7  -2    0.74    0.27
  -1  -7   2    0.78    0.27
  -1  -7   2    0.97    0.28
   0   7  -2   10.22    0.70
   0   7  -2    7.67    0.64
   0   7  -2    8.49    0.56
   0  -7   2    8.52    0.66
   0  -7   2    9.08    0.64
  -1   7  -2   10.62    0.70
  -1   7  -2    8.59    0.66
  -1   7  -2    7.66    0.51
   1  -7   2    9.03    0.46
   1  -7   2    9.46    0.62
   1  -7   2    8.92    0.65
  -2   7  -2    1.55    0.32
  -2   7  -2    2.21    0.27
  -2   7  -2    1.89    0.35
   2  -7   2    1.56    0.27
   2  -7   2    2.34    0.23
   2  -7   2    2.53    0.32
   2  -7   2    1.82    0.33
  -3   7  -2    9.29    0.54
  -3   7  -2   11.36    0.72
  -3   7  -2   10.35    0.71
   3  -7   2   10.32    0.48
   3  -7   2   10.98    0.83
   3  -7   2   10.51    0.61
   3  -7   2   10.34    0.69
   3  -7   2   11.00    0.62
  -4   7  -2    0.06    0.13
  -4   7  -2    0.19    0.11
   4  -7   2    0.33    0.16
   4  -7   2   -0.06    0.08
   4  -7   2    0.07    0.17
   4  -7   2    0.21    0.13
   4  -7   2    0.14    0.08
  -5   7  -2    0.12    0.15
  -5   7  -2    0.44    0.13
  -5   7  -2    0.54    0.17
   5  -7   2    0.32    0.09
   5  -7   2    0.44    0.16
   5  -7   2    0.16    0.14
  -6   7  -2    3.54    0.35
  -6   7  -2    3.04    0.36
  -6   7  -2    2.36    0.38
   6  -7   2    2.92    0.42
   6  -7   2    2.87    0.25
  -7   7  -2    5.18    0.50
  -7   7  -2    4.98    0.38
  -7   7  -2    3.71    0.48
   7  -7   2    3.96    0.27
   7  -7   2    4.22    0.53
  -8   7  -2    4.97    0.42
  -8   7  -2    5.54    0.59
  -8   7  -2    5.73    0.56
   8  -7   2    4.02    0.54
   8  -7   2    5.68    0.34
  -9   7  -2    0.61    0.23
  -9   7  -2    0.72    0.24
  -9   7  -2    0.75    0.29
   9  -7   2    0.56    0.14
   9  -7   2    0.43    0.23
 -10   7  -2    0.09    0.16
 -10   7  -2    0.18    0.23
  10  -7   2    0.21    0.13
  10  -7   2    0.10    0.19
 -11   7  -2    0.14    0.20
 -11   7  -2   -0.26    0.16
  11  -7   2    0.10    0.12
  11  -7   2    0.14    0.21
 -12   7  -2   -0.36    0.19
 -12   7  -2    0.03    0.23
  12  -7   2    0.02    0.14
  12  -7   2    0.16    0.21
 -13   7  -2    0.05    0.22
 -13   7  -2    0.25    0.26
  13  -7   2    0.11    0.17
  13  -7   2    0.20    0.30
 -14   7  -2    0.11    0.24
 -14   7  -2    0.10    0.29
  14  -7   2    0.14    0.30
  14  -7   2    0.10    0.18
 -10  -6   2    1.28    0.38
   9   6  -2    2.75    0.65
  -9  -6   2    2.78    0.65
  -9  -6   2    2.61    0.45
  -9  -6   2    3.39    0.68
   8   6  -2    1.75    0.53
  -8  -6   2    1.70    0.49
  -8  -6   2    1.28    0.45
   7   6  -2    2.10    0.53
  -7  -6   2    2.62    0.52
  -7  -6   2    2.30    0.52
   6   6  -2    3.80    0.63
  -6  -6   2    3.60    0.59
  -6  -6   2    3.42    0.57
   5   6  -2    0.59    0.30
  -5  -6   2    0.54    0.26
  -5  -6   2    0.03    0.21
   4   6  -2    7.80    0.80
  -4  -6   2    7.44    0.79
  -4  -6   2    7.71    0.79
   3   6  -2    0.10    0.18
  -3  -6   2   -0.17    0.12
  -3  -6   2    0.04    0.15
   2   6  -2    8.88    0.69
   2   6  -2    8.79    0.65
  -2  -6   2    9.70    0.67
  -2  -6   2    9.54    0.69
   1   6  -2   42.01    1.75
   1   6  -2   38.19    1.62
   1   6  -2   39.49    1.78
  -1  -6   2   42.44    1.78
  -1  -6   2   41.43    1.73
   0   6  -2   11.57    0.75
   0   6  -2   12.20    0.74
   0   6  -2   10.92    0.62
   0  -6   2   12.02    0.70
   0  -6   2   12.79    0.76
   0  -6   2   12.46    0.75
  -1   6  -2    1.95    0.25
  -1   6  -2    2.02    0.33
  -1   6  -2    1.77    0.31
   1  -6   2    2.01    0.32
   1  -6   2    2.35    0.22
   1  -6   2    1.89    0.33
   1  -6   2    2.44    0.33
  -2   6  -2    0.11    0.13
  -2   6  -2    0.00    0.07
  -2   6  -2    0.00    0.09
   2  -6   2    0.03    0.10
   2  -6   2   -0.02    0.11
   2  -6   2    0.02    0.06
   2  -6   2    0.00    0.09
   2  -6   2    0.05    0.08
  -3   6  -2   -0.02    0.11
  -3   6  -2    0.10    0.09
  -3   6  -2    0.07    0.13
   3  -6   2    0.16    0.12
   3  -6   2    0.06    0.12
   3  -6   2    0.00    0.08
   3  -6   2    0.06    0.08
   3  -6   2   -0.01    0.05
  -4   6  -2    7.10    0.54
  -4   6  -2    6.85    0.41
  -4   6  -2    6.49    0.50
   4  -6   2    6.26    0.51
   4  -6   2    6.82    0.43
   4  -6   2    6.65    0.33
   4  -6   2    5.64    0.46
  -5   6  -2    0.69    0.21
  -5   6  -2    0.81    0.16
  -5   6  -2    0.38    0.14
  -5   6  -2    0.55    0.20
   5  -6   2    0.60    0.17
   5  -6   2    0.64    0.21
   5  -6   2    0.78    0.12
  -6   6  -2    1.00    0.26
  -6   6  -2    0.59    0.17
  -6   6  -2    0.97    0.21
   6  -6   2    1.11    0.14
   6  -6   2    0.70    0.21
   6  -6   2    1.03    0.26
  -7   6  -2    3.68    0.45
  -7   6  -2    3.56    0.38
  -7   6  -2    3.72    0.40
   7  -6   2    3.63    0.24
   7  -6   2    3.34    0.44
  -8   6  -2    0.32    0.18
  -8   6  -2    0.00    0.13
  -8   6  -2   -0.01    0.13
   8  -6   2    0.28    0.10
   8  -6   2    0.19    0.17
  -9   6  -2    0.32    0.21
  -9   6  -2    0.09    0.17
   9  -6   2    0.26    0.19
 -10   6  -2    0.45    0.23
 -10   6  -2    0.10    0.19
  10  -6   2   -0.05    0.16
 -11   6  -2    0.67    0.27
 -11   6  -2    1.52    0.38
  11  -6   2    1.82    0.43
 -12   6  -2    3.47    0.52
 -12   6  -2    4.67    0.66
  12  -6   2    4.88    0.71
 -13   6  -2    0.41    0.30
 -13   6  -2    0.59    0.32
  13  -6   2    0.57    0.33
 -14   6  -2    1.20    0.47
 -14   6  -2    0.10    0.32
  14  -6   2    1.11    0.47
  10   5  -2    0.48    0.39
 -10  -5   2    0.71    0.41
 -10  -5   2   -0.16    0.19
 -10  -5   2    0.09    0.30
   9   5  -2    0.39    0.31
  -9  -5   2   -0.12    0.23
  -9  -5   2    0.04    0.27
   8   5  -2    2.78    0.56
  -8  -5   2    2.79    0.57
  -8  -5   2    2.22    0.52
   7   5  -2   11.21    1.08
  -7  -5   2    8.68    0.92
  -7  -5   2   11.06    0.90
   6   5  -2    0.26    0.25
  -6  -5   2    0.41    0.25
  -6  -5   2    0.65    0.28
   5   5  -2    6.86    0.74
  -5  -5   2    6.64    0.71
  -5  -5   2    7.42    0.78
   4   5  -2    2.68    0.44
  -4  -5   2    2.45    0.41
  -4  -5   2    2.32    0.40
   3   5  -2    0.23    0.15
   3   5  -2   -0.06    0.13
  -3  -5   2    0.04    0.15
  -3  -5   2   -0.01    0.15
   2   5  -2    0.42    0.17
   2   5  -2    0.33    0.16
  -2  -5   2    0.13    0.17
  -2  -5   2    0.34    0.17
  -2  -5   2    0.19    0.15
   1   5  -2    2.71    0.38
   1   5  -2    2.70    0.36
   1   5  -2    2.24    0.28
  -1  -5   2    2.77    0.35
  -1  -5   2    2.89    0.38
  -1  -5   2    3.10    0.38
   0   5  -2    3.83    0.42
   0   5  -2    3.39    0.28
   0   5  -2    3.94    0.42
   0  -5   2    4.29    0.43
   0  -5   2    4.60    0.36
   0  -5   2    4.34    0.44
  -1   5  -2   26.13    1.12
  -1   5  -2   24.41    0.97
  -1   5  -2   23.63    1.10
   1  -5   2   23.06    1.08
   1  -5   2   24.88    0.90
   1  -5   2   22.57    0.98
   1  -5   2   25.34    1.12
   1  -5   2   22.82    1.02
  -2   5  -2    9.26    0.44
  -2   5  -2    7.77    0.53
  -2   5  -2    8.34    0.54
   2  -5   2    8.04    0.45
   2  -5   2    8.63    0.48
   2  -5   2    8.45    0.37
   2  -5   2    8.74    0.55
   2  -5   2    8.59    0.53
  -3   5  -2    7.71    0.52
  -3   5  -2    7.14    0.40
  -3   5  -2    6.95    0.49
   3  -5   2    7.21    0.42
   3  -5   2    8.58    0.53
   3  -5   2    8.00    0.34
   3  -5   2    7.30    0.41
   3  -5   2    7.28    0.48
  -4   5  -2    0.00    0.09
  -4   5  -2    0.13    0.08
  -4   5  -2    0.07    0.10
   4  -5   2    0.00    0.04
   4  -5   2    0.01    0.11
   4  -5   2   -0.08    0.06
   4  -5   2   -0.09    0.08
  -5   5  -2    0.16    0.13
  -5   5  -2    0.42    0.17
  -5   5  -2    0.57    0.14
  -5   5  -2    0.49    0.16
   5  -5   2    0.29    0.14
   5  -5   2    0.24    0.15
   5  -5   2    0.27    0.11
   5  -5   2    0.31    0.08
  -6   5  -2    9.94    0.57
  -6   5  -2    9.62    0.62
  -6   5  -2   10.47    0.56
   6  -5   2   10.59    0.45
   6  -5   2    9.73    0.65
   6  -5   2    9.27    0.62
   6  -5   2   10.35    0.57
  -7   5  -2    1.49    0.29
  -7   5  -2    1.30    0.24
  -7   5  -2    0.88    0.21
   7  -5   2    1.45    0.28
   7  -5   2    0.83    0.25
  -8   5  -2   10.42    0.62
  -8   5  -2   10.12    0.69
   8  -5   2    9.59    0.69
  -9   5  -2    7.72    0.61
  -9   5  -2    6.01    0.50
   9  -5   2    5.33    0.62
 -10   5  -2   -0.13    0.14
 -10   5  -2    0.02    0.17
  10  -5   2    0.01    0.18
 -11   5  -2    0.14    0.22
 -11   5  -2    0.14    0.20
  11  -5   2    0.38    0.26
 -12   5  -2    0.00    0.22
 -12   5  -2    0.04    0.22
  12  -5   2    0.22    0.27
 -13   5  -2    0.63    0.33
 -13   5  -2    0.03    0.27
  13  -5   2    0.20    0.29
 -14   5  -2    2.62    0.55
  14  -5   2    2.82    0.61
  11   4  -2   -0.13    0.32
 -11  -4   2   -0.04    0.48
 -11  -4   2    0.22    0.29
 -11  -4   2   -0.37    0.17
  10   4  -2    5.04    0.83
 -10  -4   2    3.94    0.69
 -10  -4   2    2.90    0.58
   9   4  -2    0.34    0.31
  -9  -4   2    0.81    0.33
  -9  -4   2    0.37    0.29
   8   4  -2    8.22    0.95
  -8  -4   2    9.23    0.96
  -8  -4   2    9.48    0.94
   7   4  -2    1.58    0.39
  -7  -4   2    3.26    0.53
  -7  -4   2    2.81    0.51
   6   4  -2    1.22    0.35
  -6  -4   2    0.55    0.25
  -6  -4   2    0.84    0.29
   5   4  -2   -0.02    0.14
  -5  -4   2    0.18    0.17
  -5  -4   2    0.14    0.17
   4   4  -2    4.87    0.55
   4   4  -2    4.91    0.51
  -4  -4   2    4.06    0.50
  -4  -4   2    4.27    0.50
   3   4  -2    0.97    0.24
   3   4  -2    1.21    0.26
  -3  -4   2    1.09    0.24
  -3  -4   2    1.42    0.28
  -3  -4   2    1.11    0.24
   2   4  -2  106.15    3.84
   2   4  -2  110.76    3.81
  -2  -4   2  106.81    3.82
  -2  -4   2  105.83    3.82
  -2  -4   2  106.28    3.79
   1   4  -2    8.54    0.55
   1   4  -2    9.12    0.54
  -1  -4   2    8.55    0.54
  -1  -4   2    8.95    0.52
  -1  -4   2    7.88    0.52
   0   4  -2   32.09    1.30
   0   4  -2   31.63    1.31
   0   4  -2   31.40    1.18
   0  -4   2   30.37    1.29
   0  -4   2   31.24    1.24
   0  -4   2   30.98    1.30
  -1   4  -2    7.52    0.47
  -1   4  -2    7.90    0.38
  -1   4  -2    7.56    0.47
   1  -4   2    7.36    0.39
   1  -4   2    8.12    0.43
   1  -4   2    7.73    0.33
   1  -4   2    7.15    0.46
   1  -4   2    8.06    0.48
  -2   4  -2   10.34    0.46
  -2   4  -2   11.35    0.59
  -2   4  -2   10.43    0.57
   2  -4   2   10.21    0.57
   2  -4   2   10.01    0.47
   2  -4   2   10.70    0.50
   2  -4   2   10.46    0.41
   2  -4   2   10.88    0.57
  -3   4  -2    0.25    0.09
  -3   4  -2    0.35    0.12
  -3   4  -2    0.49    0.14
   3  -4   2    0.43    0.10
   3  -4   2    0.36    0.12
   3  -4   2    0.38    0.14
   3  -4   2    0.40    0.06
  -4   4  -2   22.34    0.92
  -4   4  -2   23.05    1.02
  -4   4  -2   22.84    1.00
   4  -4   2   24.46    0.82
   4  -4   2   22.97    1.02
   4  -4   2   22.36    0.92
   4  -4   2   21.48    0.99
  -5   4  -2    6.42    0.43
  -5   4  -2    5.65    0.38
  -5   4  -2    5.67    0.43
  -5   4  -2    6.52    0.38
   5  -4   2    6.37    0.45
   5  -4   2    6.14    0.38
   5  -4   2    5.39    0.41
  -6   4  -2   14.52    0.86
  -6   4  -2   13.40    0.74
  -6   4  -2   14.94    0.71
  -6   4  -2   14.04    0.71
   6  -4   2   14.15    0.77
   6  -4   2   13.75    0.70
   6  -4   2   14.85    0.78
  -7   4  -2    5.10    0.51
  -7   4  -2    3.85    0.40
   7  -4   2    3.95    0.45
   7  -4   2    3.93    0.46
  -8   4  -2    1.32    0.28
  -8   4  -2    1.05    0.24
   8  -4   2    1.68    0.35
   8  -4   2    1.17    0.28
  -9   4  -2    0.57    0.24
  -9   4  -2    0.33    0.19
   9  -4   2    0.52    0.23
 -10   4  -2    9.29    0.71
 -10   4  -2    8.73    0.66
  10  -4   2    8.70    0.71
 -11   4  -2   10.04    0.93
 -11   4  -2    9.73    0.74
  11  -4   2   10.98    0.85
 -12   4  -2    4.65    0.63
 -12   4  -2    7.99    0.85
  12  -4   2    5.72    0.75
 -13   4  -2    0.09    0.25
 -13   4  -2   -0.25    0.22
  13  -4   2   -0.18    0.20
 -14   4  -2    0.02    0.27
  14  -4   2    0.11    0.37
  12   3  -2    2.14    0.65
 -12  -3   2    1.31    0.47
 -12  -3   2    0.76    0.38
  11   3  -2    0.72    0.43
 -11  -3   2    0.93    0.41
 -11  -3   2    0.38    0.36
  10   3  -2    1.08    0.40
 -10  -3   2    1.06    0.40
 -10  -3   2    2.19    0.48
   9   3  -2    0.41    0.30
  -9  -3   2    0.59    0.30
  -9  -3   2    0.48    0.29
   8   3  -2    4.75    0.67
  -8  -3   2    5.49    0.67
  -8  -3   2    7.19    0.78
   7   3  -2    2.86    0.47
  -7  -3   2    1.95    0.41
  -7  -3   2    1.37    0.34
   6   3  -2    2.12    0.39
  -6  -3   2    3.17    0.47
  -6  -3   2    3.29    0.45
   5   3  -2    0.65    0.23
   5   3  -2    1.01    0.24
  -5  -3   2    0.81    0.22
  -5  -3   2    0.97    0.26
   4   3  -2   -0.01    0.11
   4   3  -2   -0.04    0.12
  -4  -3   2   -0.05    0.10
  -4  -3   2   -0.12    0.10
  -4  -3   2    0.02    0.10
   3   3  -2    1.50    0.25
   3   3  -2    1.06    0.23
  -3  -3   2    1.06    0.21
  -3  -3   2    1.25    0.24
  -3  -3   2    1.13    0.21
   2   3  -2    0.26    0.12
   2   3  -2    0.42    0.15
  -2  -3   2    0.41    0.15
  -2  -3   2    0.35    0.12
  -2  -3   2    0.42    0.15
   1   3  -2   44.44    1.77
   1   3  -2   47.22    1.75
  -1  -3   2   47.64    1.73
  -1  -3   2   47.03    1.77
  -1  -3   2   47.84    1.77
   0   3  -2    6.35    0.38
   0   3  -2    5.91    0.38
   0   3  -2    5.77    0.30
   0  -3   2    5.79    0.37
   0  -3   2    6.20    0.38
   0  -3   2    6.45    0.35
  -1   3  -2   10.44    0.54
  -1   3  -2   11.94    0.56
  -1   3  -2   11.94    0.46
   1  -3   2   11.95    0.51
   1  -3   2   11.91    0.42
   1  -3   2   10.64    0.47
   1  -3   2   11.28    0.55
   1  -3   2   11.53    0.56
  -2   3  -2    4.26    0.30
  -2   3  -2    4.21    0.23
  -2   3  -2    3.91    0.28
   2  -3   2    3.93    0.29
   2  -3   2    4.17    0.18
   2  -3   2    4.29    0.29
   2  -3   2    4.13    0.23
  -3   3  -2    0.04    0.07
  -3   3  -2    0.01    0.06
  -3   3  -2   -0.01    0.06
   3  -3   2    0.05    0.06
   3  -3   2   -0.01    0.06
  -4   3  -2    6.16    0.39
  -4   3  -2    5.92    0.39
  -4   3  -2    6.83    0.38
   4  -3   2    5.76    0.39
   4  -3   2    6.00    0.35
   4  -3   2    6.48    0.40
  -5   3  -2    6.92    0.41
  -5   3  -2    7.45    0.46
  -5   3  -2    7.25    0.43
   5  -3   2    7.48    0.47
   5  -3   2    6.61    0.45
   5  -3   2    7.44    0.43
  -6   3  -2   49.05    1.84
  -6   3  -2   49.67    1.89
  -6   3  -2   46.44    1.90
   6  -3   2   49.45    1.85
   6  -3   2   48.01    1.91
   6  -3   2   49.43    1.91
  -7   3  -2    7.24    0.49
  -7   3  -2    7.62    0.53
   7  -3   2    6.58    0.52
   7  -3   2    7.77    0.54
  -8   3  -2   18.38    0.93
  -8   3  -2   17.06    0.95
   8  -3   2   19.16    1.00
   8  -3   2   19.60    1.02
  -9   3  -2    7.43    0.62
  -9   3  -2    9.68    0.64
   9  -3   2    9.11    0.68
 -10   3  -2    5.55    0.60
 -10   3  -2    5.70    0.66
  10  -3   2    6.46    0.72
 -11   3  -2   -0.13    0.18
 -11   3  -2    0.10    0.19
  11  -3   2    0.18    0.24
 -12   3  -2    1.25    0.38
 -12   3  -2    0.59    0.30
  12  -3   2    1.44    0.42
 -13   3  -2    0.38    0.31
 -13   3  -2    0.92    0.36
  13  -3   2    0.20    0.29
 -14   3  -2    0.23    0.32
  14  -3   2    1.10    0.53
  12   2  -2    0.19    0.33
 -12  -2   2    0.36    0.29
 -12  -2   2    0.62    0.34
 -12  -2   2    0.43    0.36
  11   2  -2    2.58    0.60
 -11  -2   2    2.62    0.59
 -11  -2   2    2.07    0.48
  10   2  -2    0.81    0.37
 -10  -2   2    0.51    0.28
 -10  -2   2    0.60    0.33
   9   2  -2    3.65    0.62
  -9  -2   2    3.84    0.58
  -9  -2   2    4.83    0.65
   8   2  -2    2.31    0.47
  -8  -2   2    1.96    0.40
  -8  -2   2    1.74    0.36
   7   2  -2   -0.14    0.13
  -7  -2   2    0.32    0.20
   6   2  -2   -0.01    0.11
   6   2  -2   -0.01    0.13
  -6  -2   2   -0.17    0.09
   5   2  -2    5.88    0.57
   5   2  -2    6.05    0.46
  -5  -2   2    5.66    0.54
   4   2  -2    7.96    0.52
   4   2  -2    7.91    0.53
  -4  -2   2    8.34    0.53
  -4  -2   2    8.49    0.54
   3   2  -2    0.67    0.17
   3   2  -2    0.66    0.16
  -3  -2   2    0.92    0.19
  -3  -2   2    0.67    0.15
  -3  -2   2    0.59    0.15
   2   2  -2  325.24   10.43
   2   2  -2  309.56   10.44
  -2  -2   2  312.58   10.43
  -2  -2   2  319.85   10.44
  -2  -2   2  320.88   10.40
   1   2  -2    0.16    0.09
   1   2  -2    0.22    0.10
  -1  -2   2    0.34    0.11
  -1  -2   2    0.36    0.11
  -1  -2   2    0.34    0.10
   0   2  -2   23.95    0.93
   0   2  -2   24.14    0.94
   0   2  -2   22.76    0.83
   0  -2   2   24.63    0.93
   0  -2   2   25.45    0.95
  -1   2  -2   18.10    0.62
  -1   2  -2   16.81    0.70
  -1   2  -2   17.82    0.70
   1  -2   2   17.24    0.70
   1  -2   2   17.48    0.62
   1  -2   2   16.67    0.70
  -2   2  -2    1.18    0.14
  -2   2  -2    1.08    0.14
  -2   2  -2    1.34    0.14
   2  -2   2    0.96    0.14
   2  -2   2    1.33    0.16
   2  -2   2    1.34    0.13
  -3   2  -2   14.01    0.60
  -3   2  -2   13.26    0.61
  -3   2  -2   14.32    0.59
   3  -2   2   13.57    0.61
   3  -2   2   13.61    0.58
   3  -2   2   13.88    0.61
  -4   2  -2    8.32    0.45
  -4   2  -2    9.30    0.45
  -4   2  -2    7.91    0.46
   4  -2   2    7.68    0.43
   4  -2   2    8.47    0.47
   4  -2   2    9.31    0.48
  -5   2  -2   10.33    0.54
  -5   2  -2   10.90    0.59
  -5   2  -2   10.66    0.57
   5  -2   2   10.33    0.57
   5  -2   2   11.24    0.58
   5  -2   2   10.35    0.54
  -6   2  -2    1.97    0.27
  -6   2  -2    2.51    0.31
  -6   2  -2    2.51    0.32
   6  -2   2    2.56    0.30
   6  -2   2    2.58    0.33
   6  -2   2    1.51    0.26
  -7   2  -2    5.23    0.42
  -7   2  -2    5.53    0.44
   7  -2   2    6.02    0.56
   7  -2   2    5.85    0.55
  -8   2  -2    2.94    0.38
  -8   2  -2    2.94    0.40
   8  -2   2    1.81    0.34
   8  -2   2    2.01    0.35
  -9   2  -2    6.39    0.53
  -9   2  -2    6.62    0.65
   9  -2   2    5.50    0.64
 -10   2  -2   -0.06    0.15
 -10   2  -2   -0.02    0.19
  10  -2   2   -0.01    0.17
 -11   2  -2    4.83    0.63
 -11   2  -2    3.43    0.52
  11  -2   2    3.72    0.60
 -12   2  -2    1.37    0.40
 -12   2  -2    1.89    0.42
  12  -2   2    2.03    0.49
 -13   2  -2    0.26    0.29
  13  -2   2    0.27    0.36
  13   1  -2    0.07    0.38
 -13  -1   2    0.21    0.60
 -13  -1   2    0.63    0.38
 -13  -1   2    0.76    0.38
  12   1  -2    1.67    0.53
 -12  -1   2    1.99    0.52
 -12  -1   2    1.87    0.43
 -12  -1   2    1.52    0.49
  11   1  -2    3.06    0.63
 -11  -1   2    1.73    0.46
  10   1  -2    1.17    0.37
 -10  -1   2    1.37    0.38
   9   1  -2    6.64    0.77
  -9  -1   2    5.98    0.71
   8   1  -2    4.62    0.57
  -8  -1   2    3.51    0.49
   7   1  -2    0.53    0.21
  -7  -1   2    0.22    0.16
   6   1  -2    1.57    0.29
   6   1  -2    1.62    0.31
   6   1  -2    1.74    0.30
  -6  -1   2    1.81    0.30
   5   1  -2   18.26    0.84
   5   1  -2   15.04    0.82
  -5  -1   2   15.27    0.81
  -5  -1   2   16.45    0.83
   4   1  -2    0.49    0.16
   4   1  -2    0.76    0.17
  -4  -1   2    0.67    0.17
  -4  -1   2    0.48    0.14
   3   1  -2    4.19    0.30
   3   1  -2    3.73    0.30
  -3  -1   2    4.13    0.31
  -3  -1   2    4.30    0.31
   2   1  -2    0.56    0.13
   2   1  -2    0.51    0.11
  -2  -1   2    0.64    0.13
  -2  -1   2    0.47    0.12
   1   1  -2    4.86    0.27
   1   1  -2    5.34    0.26
  -1  -1   2    4.56    0.26
  -1  -1   2    4.44    0.26
   0   1  -2    1.47    0.11
  -1   1  -2    2.17    0.13
  -1   1  -2    2.14    0.13
   1  -1   2    1.66    0.12
   1  -1   2    1.79    0.12
   1  -1   2    1.54    0.10
  -2   1  -2    2.14    0.16
  -2   1  -2    1.81    0.14
   2  -1   2    2.00    0.15
   2  -1   2    2.27    0.16
  -3   1  -2   10.57    0.48
  -3   1  -2   10.19    0.48
   3  -1   2   10.44    0.48
   3  -1   2    9.90    0.48
  -4   1  -2    3.45    0.26
  -4   1  -2    3.89    0.28
  -4   1  -2    4.18    0.28
   4  -1   2    4.25    0.29
   4  -1   2    3.87    0.29
   4  -1   2    3.23    0.26
  -5   1  -2   48.08    1.88
  -5   1  -2   50.37    1.91
  -5   1  -2   52.52    1.88
   5  -1   2   50.03    1.90
   5  -1   2   54.02    1.90
   5  -1   2   49.17    1.90
  -6   1  -2   28.15    1.17
  -6   1  -2   26.32    1.18
   6  -1   2   29.39    1.21
   6  -1   2   26.12    1.20
  -7   1  -2    0.17    0.14
  -7   1  -2    0.31    0.17
   7  -1   2    0.11    0.15
   7  -1   2    0.21    0.14
  -8   1  -2    0.01    0.14
  -8   1  -2    0.07    0.15
   8  -1   2   -0.14    0.11
   8  -1   2    0.29    0.17
  -9   1  -2    4.58    0.54
  -9   1  -2    4.33    0.54
   9  -1   2    4.81    0.59
 -10   1  -2   10.98    0.80
 -10   1  -2   10.82    0.76
  10  -1   2   10.54    0.83
 -11   1  -2    0.62    0.30
 -11   1  -2    0.59    0.28
  11  -1   2    0.30    0.27
 -12   1  -2    2.09    0.46
 -12   1  -2    2.16    0.44
  12  -1   2    2.70    0.58
 -13   1  -2    0.03    0.27
  13  -1   2    0.26    0.31
  13   0  -2    0.96    0.46
 -13   0   2    1.37    0.46
 -13   0   2    0.51    0.32
  12   0  -2    3.00    0.62
 -12   0   2    2.50    0.52
  11   0  -2    0.05    0.21
 -11   0   2    0.04    0.24
  10   0  -2    0.42    0.26
 -10   0   2    0.87    0.32
   9   0  -2   11.49    0.84
  -9   0   2   11.54    0.81
   8   0  -2    5.70    0.62
  -8   0   2    4.93    0.57
   7   0  -2    8.03    0.57
   7   0  -2    6.31    0.62
  -7   0   2    6.44    0.53
   6   0  -2    0.12    0.12
   6   0  -2    0.20    0.11
   6   0  -2    0.15    0.13
  -6   0   2   -0.04    0.12
  -6   0   2    0.27    0.14
   5   0  -2    0.72    0.17
   5   0  -2    0.87    0.16
   5   0  -2    0.74    0.18
  -5   0   2    0.82    0.18
  -5   0   2    0.71    0.18
   4   0  -2    9.62    0.54
   4   0  -2   11.14    0.55
   4   0  -2   10.67    0.49
  -4   0   2    9.74    0.53
  -4   0   2    9.76    0.53
   3   0  -2    0.00    0.06
   3   0  -2    0.04    0.05
   3   0  -2    0.00    0.06
  -3   0   2   -0.03    0.05
  -3   0   2    0.01    0.06
   2   0  -2   77.86    2.62
   2   0  -2   79.53    2.68
   2   0  -2   79.15    2.67
  -2   0   2   79.38    2.63
  -2   0   2   78.55    2.68
  -2   0   2   81.67    2.69
  -1   0  -2    0.49    0.06
  -1   0  -2    0.57    0.06
   1   0   2    0.38    0.05
   1   0   2    0.55    0.06
  -2   0  -2    1.00    0.12
  -2   0  -2    1.06    0.12
   2   0   2    0.88    0.11
   2   0   2    0.89    0.11
  -3   0  -2   62.31    2.21
  -3   0  -2   65.60    2.22
   3   0   2   62.45    2.22
   3   0   2   64.90    2.22
  -4   0  -2    5.53    0.33
  -4   0  -2    4.03    0.30
  -4   0  -2    4.84    0.32
   4   0   2    4.06    0.31
   4   0   2    4.75    0.32
  -5   0  -2   -0.01    0.07
  -5   0  -2    0.00    0.10
  -5   0  -2    0.02    0.09
   5   0   2    0.06    0.08
   5   0   2   -0.03    0.08
  -6   0  -2    0.46    0.18
  -6   0  -2    0.56    0.17
   6   0   2    0.40    0.16
   6   0   2    0.60    0.19
  -7   0  -2    0.08    0.13
  -7   0  -2   -0.20    0.08
   7   0   2   -0.08    0.12
   7   0   2   -0.11    0.11
  -8   0  -2    4.26    0.48
  -8   0  -2    4.39    0.52
   8   0   2    3.75    0.51
   8   0   2    4.17    0.52
  -9   0  -2    3.46    0.46
  -9   0  -2    2.98    0.47
   9   0   2    1.91    0.40
 -10   0  -2    0.23    0.23
 -10   0  -2    0.07    0.20
  10   0   2    0.44    0.29
 -11   0  -2    3.62    0.59
 -11   0  -2    3.36    0.52
 -11   0  -2    3.49    0.57
  11   0   2    4.13    0.64
 -12   0  -2    1.05    0.37
 -12   0  -2    0.98    0.38
  12   0   2    1.61    0.49
 -13   0  -2   -0.17    0.25
  13  -1  -2    0.38    0.37
 -13   1   2    0.45    0.31
 -13   1   2    0.18    0.28
  12  -1  -2    0.60    0.35
 -12   1   2    0.67    0.33
  11  -1  -2    0.31    0.28
 -11   1   2   -0.04    0.23
  10  -1  -2    9.48    0.92
 -10   1   2   10.13    0.78
   9  -1  -2    0.45    0.24
  -9   1   2    0.51    0.22
   8  -1  -2    4.31    0.54
  -8   1   2    3.85    0.48
   7  -1  -2    2.33    0.36
   7  -1  -2    1.46    0.29
  -7   1   2    2.35    0.36
   6  -1  -2    7.02    0.49
   6  -1  -2    7.19    0.44
   6  -1  -2    7.30    0.51
  -6   1   2    7.44    0.51
  -6   1   2    6.76    0.48
   5  -1  -2    6.38    0.39
   5  -1  -2    7.29    0.45
   5  -1  -2    7.14    0.47
  -5   1   2    7.17    0.45
  -5   1   2    7.43    0.47
   4  -1  -2    2.60    0.27
   4  -1  -2    2.83    0.21
   4  -1  -2    1.83    0.23
  -4   1   2    2.04    0.24
  -4   1   2    2.44    0.24
  -4   1   2    2.53    0.26
   3  -1  -2    0.01    0.05
   3  -1  -2    0.01    0.06
   3  -1  -2    0.01    0.05
  -3   1   2    0.01    0.05
  -3   1   2    0.08    0.07
  -3   1   2   -0.02    0.05
   2  -1  -2    1.01    0.12
   2  -1  -2    1.00    0.12
   2  -1  -2    1.01    0.11
  -2   1   2    1.28    0.14
  -2   1   2    1.19    0.12
  -2   1   2    1.20    0.13
   1  -1  -2    0.95    0.09
   1  -1  -2    0.95    0.10
   1  -1  -2    0.83    0.08
   1  -1  -2    1.15    0.08
  -1   1   2    0.86    0.07
   0  -1  -2    6.22    0.24
   0  -1  -2    6.57    0.26
   0   1   2    4.90    0.23
  -1  -1  -2    1.25    0.12
  -1  -1  -2    1.61    0.14
   1   1   2    1.14    0.12
   1   1   2    1.09    0.11
  -2  -1  -2   23.78    0.88
  -2  -1  -2   22.26    0.90
  -2  -1  -2   23.23    0.88
   2   1   2   22.33    0.88
   2   1   2   23.69    0.88
  -3  -1  -2   15.23    0.65
  -3  -1  -2   15.37    0.68
  -3  -1  -2   13.57    0.64
   3   1   2   14.63    0.67
   3   1   2   14.93    0.65
  -4  -1  -2    3.88    0.28
  -4  -1  -2    3.14    0.32
  -4  -1  -2    2.88    0.31
   4   1   2    3.47    0.33
   4   1   2    3.33    0.33
  -5  -1  -2    8.65    0.53
  -5  -1  -2    7.34    0.50
  -5  -1  -2    9.02    0.50
   5   1   2    8.67    0.52
   5   1   2    8.34    0.54
  -6  -1  -2    5.83    0.44
  -6  -1  -2    6.53    0.49
   6   1   2    5.81    0.48
   6   1   2    6.85    0.48
  -7  -1  -2   -0.11    0.12
  -7  -1  -2    0.01    0.12
   7   1   2    0.19    0.17
   7   1   2   -0.11    0.13
  -8  -1  -2    0.08    0.15
  -8  -1  -2   -0.06    0.15
  -8  -1  -2   -0.19    0.12
   8   1   2   -0.04    0.19
   8   1   2   -0.12    0.12
  -9  -1  -2    0.40    0.24
  -9  -1  -2    0.39    0.25
  -9  -1  -2    0.25    0.22
   9   1   2    0.56    0.25
 -10  -1  -2    1.76    0.43
 -10  -1  -2    2.41    0.48
 -10  -1  -2    1.92    0.40
  10   1   2    1.97    0.46
 -11  -1  -2    1.43    0.38
 -11  -1  -2    2.16    0.72
 -11  -1  -2    1.25    0.40
  11   1   2    1.09    0.41
 -12  -1  -2    0.08    0.27
 -12  -1  -2    0.34    0.27
  12   1   2    0.95    0.47
  14  -2  -2    0.42    0.41
 -14   2   2   -0.36    0.25
 -14   2   2   -0.09    0.28
  13  -2  -2   -0.07    0.29
 -13   2   2    0.54    0.34
 -13   2   2    0.43    0.32
  12  -2  -2    0.74    0.35
 -12   2   2    0.12    0.24
  11  -2  -2    0.02    0.24
 -11   2   2   -0.22    0.21
  10  -2  -2    0.04    0.20
 -10   2   2    0.12    0.19
   9  -2  -2    3.05    0.48
  -9   2   2    3.44    0.48
   8  -2  -2   27.51    1.35
  -8   2   2   29.59    1.36
   7  -2  -2    0.91    0.23
   7  -2  -2    1.25    0.26
  -7   2   2    1.42    0.28
   6  -2  -2    3.98    0.41
   6  -2  -2    3.26    0.37
   6  -2  -2    3.16    0.32
  -6   2   2    2.96    0.35
  -6   2   2    3.22    0.37
  -6   2   2    2.72    0.30
   5  -2  -2   10.54    0.57
   5  -2  -2   10.66    0.52
   5  -2  -2   10.13    0.57
  -5   2   2    9.62    0.51
  -5   2   2    9.96    0.56
  -5   2   2   10.64    0.58
   4  -2  -2    1.19    0.19
   4  -2  -2    1.21    0.16
   4  -2  -2    1.44    0.20
  -4   2   2    1.04    0.16
  -4   2   2    1.01    0.17
  -4   2   2    0.99    0.16
   3  -2  -2   17.47    0.67
   3  -2  -2   15.67    0.68
   3  -2  -2   15.49    0.69
   3  -2  -2   16.89    0.62
  -3   2   2   16.52    0.66
  -3   2   2   17.06    0.71
  -3   2   2   15.99    0.69
   2  -2  -2  113.17    3.75
   2  -2  -2  115.32    3.80
   2  -2  -2  113.19    3.79
   2  -2  -2  113.77    3.80
  -2   2   2  111.28    3.79
  -2   2   2  115.46    3.78
  -2   2   2  115.82    3.80
   1  -2  -2   -0.05    0.04
   1  -2  -2   -0.05    0.04
   1  -2  -2    0.07    0.06
   1  -2  -2    0.02    0.05
   1  -2  -2    0.00    0.04
  -1   2   2    0.03    0.05
  -1   2   2   -0.05    0.04
  -1   2   2   -0.03    0.04
   0  -2  -2   15.21    0.62
   0  -2  -2   15.76    0.63
   0  -2  -2   16.66    0.64
   0  -2  -2   15.96    0.67
   0   2   2   16.46    0.64
   0   2   2   16.84    0.64
  -1  -2  -2   20.33    0.79
  -1  -2  -2   21.16    0.80
  -1  -2  -2   20.70    0.80
  -1  -2  -2   19.72    0.83
   1   2   2   19.80    0.79
   1   2   2   19.97    0.81
  -2  -2  -2    6.54    0.37
  -2  -2  -2    5.96    0.36
  -2  -2  -2    6.85    0.41
   2   2   2    6.91    0.39
   2   2   2    6.94    0.37
  -3  -2  -2    5.64    0.34
  -3  -2  -2    6.65    0.39
  -3  -2  -2    5.95    0.38
  -3  -2  -2    5.66    0.40
   3   2   2    5.72    0.37
   3   2   2    6.14    0.40
  -4  -2  -2    9.05    0.52
  -4  -2  -2    9.28    0.56
  -4  -2  -2    8.44    0.52
  -4  -2  -2    9.26    0.48
   4   2   2    8.14    0.50
   4   2   2    7.10    0.50
  -5  -2  -2    7.47    0.55
  -5  -2  -2    8.50    0.56
  -5  -2  -2    9.20    0.52
   5   2   2    7.89    0.56
   5   2   2    9.23    0.56
  -6  -2  -2    0.26    0.17
  -6  -2  -2   -0.01    0.13
  -6  -2  -2    0.12    0.15
   6   2   2    0.15    0.16
   6   2   2    0.16    0.15
  -7  -2  -2    2.73    0.38
  -7  -2  -2    2.50    0.42
  -7  -2  -2    3.64    0.48
   7   2   2    3.06    0.49
   7   2   2    3.14    0.44
  -8  -2  -2    0.60    0.29
  -8  -2  -2    0.52    0.24
  -8  -2  -2    0.41    0.23
   8   2   2    0.43    0.26
  -9  -2  -2    0.90    0.28
  -9  -2  -2    2.15    0.44
  -9  -2  -2    1.23    0.36
   9   2   2    0.97    0.36
 -10  -2  -2    0.30    0.28
 -10  -2  -2    0.30    0.24
 -10  -2  -2    0.33    0.29
  10   2   2    0.24    0.27
 -11  -2  -2    3.08    0.61
 -11  -2  -2    3.05    0.54
  11   2   2    4.18    0.71
 -12  -2  -2    0.44    0.33
 -12  -2  -2    0.04    0.28
  14  -3  -2    7.09    0.97
 -14   3   2    4.64    0.75
 -14   3   2    3.47    0.60
  13  -3  -2   -0.30    0.25
 -13   3   2   -0.07    0.30
 -13   3   2    0.09    0.28
  12  -3  -2    0.43    0.28
 -12   3   2    1.21    0.37
  11  -3  -2    1.91    0.43
 -11   3   2    0.83    0.33
  10  -3  -2    2.95    0.50
 -10   3   2    3.04    0.51
   9  -3  -2    0.80    0.27
  -9   3   2    0.42    0.24
   8  -3  -2    2.60    0.40
  -8   3   2    2.61    0.39
   7  -3  -2    1.24    0.26
   7  -3  -2    1.30    0.26
  -7   3   2    1.02    0.23
  -7   3   2    0.74    0.18
   6  -3  -2    1.17    0.20
   6  -3  -2    1.15    0.23
   6  -3  -2    1.39    0.25
  -6   3   2    1.41    0.22
  -6   3   2    1.03    0.20
  -6   3   2    1.16    0.23
   5  -3  -2   21.00    0.96
   5  -3  -2   22.57    0.97
   5  -3  -2   22.06    0.91
  -5   3   2   21.05    0.96
  -5   3   2   20.89    0.90
  -5   3   2   23.09    0.99
   4  -3  -2    9.33    0.40
   4  -3  -2    9.35    0.46
   4  -3  -2    8.79    0.49
   4  -3  -2    9.54    0.51
  -4   3   2    9.40    0.51
  -4   3   2    8.63    0.49
  -4   3   2    9.16    0.46
   3  -3  -2   11.63    0.58
   3  -3  -2   12.37    0.56
   3  -3  -2   12.13    0.57
   3  -3  -2   12.63    0.50
  -3   3   2   11.78    0.57
  -3   3   2   12.77    0.59
  -3   3   2   12.57    0.55
   2  -3  -2    0.30    0.10
   2  -3  -2    0.32    0.08
   2  -3  -2    0.13    0.07
   2  -3  -2    0.26    0.09
   2  -3  -2    0.17    0.08
  -2   3   2    0.19    0.09
  -2   3   2    0.36    0.11
  -2   3   2    0.21    0.08
   1  -3  -2  160.29    5.25
   1  -3  -2  160.40    5.33
   1  -3  -2  160.01    5.31
   1  -3  -2  158.74    5.29
   1  -3  -2  158.40    5.30
  -1   3   2  160.04    5.30
  -1   3   2  155.05    5.31
  -1   3   2  161.28    5.30
   0  -3  -2    4.53    0.26
   0  -3  -2    4.46    0.29
   0  -3  -2    4.12    0.28
   0  -3  -2    4.32    0.31
   0   3   2    4.72    0.30
   0   3   2    4.14    0.28
   0   3   2    4.15    0.31
  -1  -3  -2  107.93    3.79
  -1  -3  -2  110.27    3.84
  -1  -3  -2  114.34    3.76
  -1  -3  -2  113.46    3.80
   1   3   2  111.20    3.79
   1   3   2  110.82    3.82
  -2  -3  -2   -0.01    0.08
  -2  -3  -2    0.00    0.08
  -2  -3  -2    0.04    0.08
   2   3   2    0.07    0.09
   2   3   2    0.08    0.10
  -3  -3  -2    0.91    0.20
  -3  -3  -2    0.56    0.18
  -3  -3  -2    0.82    0.16
  -3  -3  -2    0.94    0.20
   3   3   2    0.58    0.16
   3   3   2    0.77    0.19
  -4  -3  -2   -0.02    0.10
  -4  -3  -2    0.06    0.09
  -4  -3  -2    0.28    0.15
   4   3   2   -0.04    0.10
   4   3   2    0.14    0.13
  -5  -3  -2    0.26    0.14
  -5  -3  -2    0.21    0.16
  -5  -3  -2    0.06    0.13
   5   3   2    0.17    0.16
   5   3   2    0.23    0.14
  -6  -3  -2    1.32    0.31
  -6  -3  -2    0.90    0.26
  -6  -3  -2    1.11    0.25
   6   3   2    0.89    0.26
   6   3   2    1.12    0.29
  -7  -3  -2    0.46    0.23
  -7  -3  -2    0.27    0.22
  -7  -3  -2    0.73    0.24
   7   3   2    0.13    0.23
   7   3   2    0.36    0.24
  -8  -3  -2    5.82    0.71
  -8  -3  -2    6.25    0.53
  -8  -3  -2    7.28    0.77
   8   3   2    7.37    0.80
  -9  -3  -2   -0.37    0.17
  -9  -3  -2   -0.03    0.21
  -9  -3  -2    0.26    0.25
   9   3   2    0.13    0.23
 -10  -3  -2    0.16    0.26
 -10  -3  -2   -0.43    0.18
  10   3   2    0.17    0.29
 -11  -3  -2   -0.13    0.28
 -11  -3  -2   -0.05    0.25
  11   3   2    0.01    0.33
  14  -4  -2    0.52    0.36
 -14   4   2    0.36    0.32
 -14   4   2    0.40    0.32
  13  -4  -2    0.83    0.38
 -13   4   2    0.31    0.29
 -13   4   2    0.17    0.26
  12  -4  -2    0.16    0.24
 -12   4   2    0.09    0.23
  11  -4  -2   -0.02    0.20
 -11   4   2    0.04    0.19
  10  -4  -2    0.30    0.24
 -10   4   2   -0.18    0.15
   9  -4  -2    7.98    0.76
  -9   4   2    8.07    0.64
  -9   4   2    7.16    0.55
   8  -4  -2   13.92    0.83
  -8   4   2   13.82    0.76
  -8   4   2   11.38    0.76
   7  -4  -2    6.79    0.66
   7  -4  -2    5.79    0.49
  -7   4   2    6.76    0.46
  -7   4   2    6.82    0.51
   6  -4  -2    0.42    0.11
   6  -4  -2    0.28    0.14
   6  -4  -2    0.44    0.14
   6  -4  -2    0.45    0.16
  -6   4   2    0.60    0.19
  -6   4   2    0.41    0.15
  -6   4   2    0.52    0.17
   5  -4  -2    5.51    0.37
   5  -4  -2    5.68    0.41
   5  -4  -2    5.13    0.30
   5  -4  -2    5.79    0.41
  -5   4   2    6.33    0.42
  -5   4   2    5.44    0.37
   4  -4  -2    1.20    0.15
   4  -4  -2    1.15    0.20
   4  -4  -2    1.04    0.18
   4  -4  -2    1.03    0.20
  -4   4   2    0.92    0.19
  -4   4   2    1.01    0.17
  -4   4   2    0.99    0.19
   3  -4  -2   15.75    0.72
   3  -4  -2   14.22    0.60
   3  -4  -2   14.53    0.68
  -3   4   2   14.31    0.65
  -3   4   2   14.90    0.70
  -3   4   2   13.67    0.68
   2  -4  -2    2.52    0.28
   2  -4  -2    2.72    0.27
   2  -4  -2    2.44    0.19
   2  -4  -2    2.60    0.27
   2  -4  -2    2.90    0.28
  -2   4   2    2.61    0.27
  -2   4   2    2.60    0.29
  -2   4   2    2.57    0.27
   1  -4  -2    8.17    0.45
   1  -4  -2    7.37    0.39
   1  -4  -2    8.07    0.46
   1  -4  -2    7.75    0.46
  -1   4   2    7.66    0.46
  -1   4   2    7.25    0.44
  -1   4   2    8.24    0.46
   0  -4  -2   30.34    1.28
   0  -4  -2   30.34    1.19
   0  -4  -2   32.40    1.27
   0  -4  -2   32.84    1.27
   0   4   2   29.81    1.29
   0   4   2   32.09    1.28
   0   4   2   32.64    1.27
  -1  -4  -2   13.76    0.69
  -1  -4  -2   14.14    0.70
  -1  -4  -2   14.26    0.64
  -1  -4  -2   14.48    0.74
   1   4   2   12.70    0.67
   1   4   2   12.52    0.69
  -2  -4  -2    1.37    0.24
  -2  -4  -2    1.16    0.25
  -2  -4  -2    1.52    0.26
   2   4   2    1.47    0.23
   2   4   2    0.90    0.21
  -3  -4  -2    4.99    0.48
  -3  -4  -2    5.29    0.33
  -3  -4  -2    4.71    0.50
   3   4   2    4.86    0.50
   3   4   2    5.01    0.47
  -4  -4  -2    1.97    0.33
  -4  -4  -2    2.41    0.28
  -4  -4  -2    1.40    0.32
   4   4   2    1.99    0.32
   4   4   2    1.23    0.28
  -5  -4  -2    5.69    0.59
  -5  -4  -2    5.39    0.41
  -5  -4  -2    5.75    0.63
   5   4   2    6.09    0.59
   5   4   2    5.26    0.59
  -6  -4  -2    0.43    0.18
  -6  -4  -2    0.79    0.27
  -6  -4  -2    0.40    0.22
   6   4   2    0.21    0.20
   6   4   2    0.22    0.20
  -7  -4  -2    4.52    0.58
  -7  -4  -2    3.98    0.48
  -7  -4  -2    4.51    0.62
   7   4   2    4.15    0.60
  -8  -4  -2    0.35    0.23
  -8  -4  -2   -0.03    0.21
  -8  -4  -2    0.02    0.19
   8   4   2   -0.39    0.19
  -9  -4  -2    0.00    0.26
  -9  -4  -2   -0.02    0.20
   9   4   2   -0.06    0.24
 -10  -4  -2    0.05    0.25
 -10  -4  -2    0.05    0.24
  10   4   2    0.27    0.32
  14  -5  -2    2.37    0.61
 -14   5   2    2.57    0.58
 -14   5   2    1.59    0.43
  13  -5  -2    0.05    0.24
 -13   5   2   -0.17    0.23
 -13   5   2    0.23    0.28
  12  -5  -2    1.40    0.41
 -12   5   2    0.85    0.31
  11  -5  -2    1.03    0.34
 -11   5   2    1.11    0.37
  10  -5  -2   10.08    0.78
 -10   5   2    9.53    0.75
 -10   5   2   10.25    0.71
   9  -5  -2   24.93    1.28
  -9   5   2   23.61    1.25
  -9   5   2   24.41    1.18
   8  -5  -2   11.98    0.77
   8  -5  -2   13.10    0.60
  -8   5   2   10.34    0.67
  -8   5   2   12.59    0.78
   7  -5  -2    8.05    0.43
   7  -5  -2    9.06    0.61
  -7   5   2    8.79    0.55
  -7   5   2    7.87    0.57
   6  -5  -2   14.99    0.84
   6  -5  -2   16.60    0.85
   6  -5  -2   14.92    0.66
   6  -5  -2   15.22    0.82
  -6   5   2   16.20    0.84
  -6   5   2   15.88    0.77
  -6   5   2   16.57    0.87
   5  -5  -2    2.19    0.33
   5  -5  -2    2.01    0.29
   5  -5  -2    2.39    0.22
   5  -5  -2    2.61    0.30
  -5   5   2    1.62    0.23
  -5   5   2    3.03    0.37
  -5   5   2    1.97    0.29
   4  -5  -2   23.21    1.04
   4  -5  -2   22.71    1.05
   4  -5  -2   23.28    0.92
   4  -5  -2   23.27    1.01
  -4   5   2   21.51    0.97
  -4   5   2   24.59    1.07
  -4   5   2   24.05    1.05
   3  -5  -2    0.84    0.20
   3  -5  -2    0.89    0.18
   3  -5  -2    1.04    0.15
   3  -5  -2    0.95    0.18
   3  -5  -2    0.99    0.19
  -3   5   2    1.47    0.25
  -3   5   2    0.94    0.19
  -3   5   2    1.31    0.20
   2  -5  -2   13.26    0.69
   2  -5  -2   11.59    0.64
   2  -5  -2   13.03    0.66
   2  -5  -2   11.97    0.58
   2  -5  -2   12.10    0.66
  -2   5   2   13.93    0.71
  -2   5   2   13.82    0.69
  -2   5   2   12.94    0.65
   1  -5  -2    0.05    0.10
   1  -5  -2    0.18    0.11
   1  -5  -2    0.23    0.10
   1  -5  -2    0.07    0.10
  -1   5   2    0.31    0.14
  -1   5   2    0.13    0.10
  -1   5   2    0.28    0.14
   0  -5  -2    7.21    0.49
   0  -5  -2    7.76    0.51
   0  -5  -2    7.16    0.48
   0  -5  -2    7.74    0.43
   0   5   2    6.13    0.47
   0   5   2    7.39    0.49
   0   5   2    6.88    0.49
  -1  -5  -2   46.83    1.80
  -1  -5  -2   46.31    1.90
  -1  -5  -2   48.27    1.95
  -1  -5  -2   50.93    1.93
   1   5   2   51.15    1.92
   1   5   2   47.53    1.93
  -2  -5  -2    3.06    0.39
  -2  -5  -2    3.23    0.42
   2   5   2    4.88    0.47
   2   5   2    3.86    0.45
  -3  -5  -2    0.02    0.14
  -3  -5  -2    0.29    0.11
  -3  -5  -2    0.12    0.13
   3   5   2    0.06    0.13
   3   5   2   -0.14    0.11
  -4  -5  -2    0.95    0.29
  -4  -5  -2    0.74    0.18
  -4  -5  -2    0.58    0.23
   4   5   2    0.52    0.25
   4   5   2    0.58    0.22
  -5  -5  -2    0.48    0.24
  -5  -5  -2    0.35    0.21
  -5  -5  -2    0.19    0.15
   5   5   2    0.45    0.24
   5   5   2    0.27    0.20
  -6  -5  -2    2.38    0.43
  -6  -5  -2    2.39    0.35
  -6  -5  -2    1.02    0.34
   6   5   2    1.41    0.39
  -7  -5  -2    1.60    0.44
  -7  -5  -2    1.41    0.31
  -7  -5  -2    1.21    0.36
   7   5   2    2.20    0.46
  -8  -5  -2    2.03    0.51
  -8  -5  -2    1.71    0.35
  -8  -5  -2    1.94    0.47
   8   5   2    2.99    0.57
  -9  -5  -2   -0.07    0.22
  -9  -5  -2   -0.21    0.20
   9   5   2    0.17    0.32
 -10  -5  -2    0.00    0.25
 -10  -5  -2    0.09    0.36
  10   5   2    0.34    0.35
  15  -6  -2    1.50    0.33
 -15   6   2    1.12    0.41
  14  -6  -2    1.54    0.31
  14  -6  -2    1.71    0.51
 -14   6   2    0.66    0.32
 -14   6   2    1.25    0.45
  13  -6  -2    1.66    0.30
  13  -6  -2    3.01    0.61
 -13   6   2    2.75    0.54
 -13   6   2    2.23    0.45
  12  -6  -2    2.40    0.53
  12  -6  -2    2.70    0.35
 -12   6   2    2.59    0.51
 -12   6   2    2.15    0.40
  11  -6  -2    5.40    0.69
  11  -6  -2    4.34    0.43
 -11   6   2    5.08    0.64
 -11   6   2    5.77    0.62
  10  -6  -2    0.42    0.27
  10  -6  -2    0.86    0.19
 -10   6   2    0.42    0.23
 -10   6   2    0.63    0.28
   9  -6  -2    4.71    0.34
   9  -6  -2    5.36    0.64
  -9   6   2    3.94    0.48
  -9   6   2    4.17    0.53
   8  -6  -2    3.17    0.45
   8  -6  -2    3.12    0.31
  -8   6   2    2.70    0.41
  -8   6   2    2.59    0.36
   7  -6  -2    0.05    0.13
   7  -6  -2    0.11    0.09
  -7   6   2    0.16    0.14
  -7   6   2    0.38    0.18
   6  -6  -2    2.41    0.35
   6  -6  -2    3.00    0.28
  -6   6   2    3.08    0.39
  -6   6   2    3.93    0.39
  -6   6   2    2.37    0.37
   5  -6  -2   12.46    0.74
   5  -6  -2   10.80    0.65
   5  -6  -2   12.26    0.71
   5  -6  -2   11.16    0.56
  -5   6   2   13.49    0.67
  -5   6   2   12.99    0.72
  -5   6   2   12.58    0.74
   4  -6  -2    6.41    0.38
   4  -6  -2    6.46    0.46
   4  -6  -2    6.90    0.48
   4  -6  -2    6.25    0.49
  -4   6   2    6.70    0.44
  -4   6   2    7.01    0.52
  -4   6   2    6.73    0.50
   3  -6  -2    0.10    0.11
   3  -6  -2    0.19    0.12
   3  -6  -2    0.16    0.12
   3  -6  -2    0.06    0.11
   3  -6  -2    0.25    0.10
  -3   6   2    0.28    0.14
  -3   6   2    0.28    0.16
  -3   6   2    0.51    0.15
   2  -6  -2    0.13    0.10
   2  -6  -2    0.06    0.10
   2  -6  -2   -0.06    0.08
   2  -6  -2    0.06    0.10
   2  -6  -2    0.08    0.10
  -2   6   2   -0.02    0.11
  -2   6   2    0.10    0.12
  -2   6   2    0.06    0.13
   1  -6  -2   15.34    0.81
   1  -6  -2   15.30    0.71
   1  -6  -2   15.45    0.82
   1  -6  -2   15.63    0.83
  -1   6   2   14.70    0.80
  -1   6   2   14.67    0.81
  -1   6   2   14.25    0.81
   0  -6  -2    0.07    0.10
   0  -6  -2    0.17    0.14
   0  -6  -2   -0.06    0.11
   0   6   2    0.08    0.12
   0   6   2    0.44    0.18
   0   6   2    0.15    0.13
  -1  -6  -2    4.67    0.36
  -1  -6  -2    3.53    0.45
  -1  -6  -2    4.52    0.53
   1   6   2    3.64    0.46
   1   6   2    5.03    0.50
   1   6   2    3.87    0.48
  -2  -6  -2    0.72    0.22
  -2  -6  -2    0.48    0.22
   2   6   2    0.96    0.28
   2   6   2    0.43    0.20
  -3  -6  -2    5.78    0.65
  -3  -6  -2    6.21    0.39
  -3  -6  -2    5.34    0.60
   3   6   2    6.43    0.68
   3   6   2    6.72    0.55
  -4  -6  -2    6.23    0.67
  -4  -6  -2    5.09    0.64
  -4  -6  -2    5.29    0.39
   4   6   2    4.40    0.61
   4   6   2    5.39    0.60
  -5  -6  -2    0.19    0.16
  -5  -6  -2    0.84    0.29
  -5  -6  -2    0.47    0.27
   5   6   2    0.80    0.31
  -6  -6  -2    0.12    0.24
  -6  -6  -2   -0.15    0.14
  -6  -6  -2    0.29    0.26
   6   6   2   -0.07    0.21
  -7  -6  -2    0.28    0.20
  -7  -6  -2    0.55    0.34
  -7  -6  -2    0.44    0.31
   7   6   2    0.31    0.32
  -8  -6  -2    0.02    0.19
  -8  -6  -2   -0.27    0.20
   8   6   2   -0.18    0.23
  -9  -6  -2    0.75    0.39
  -9  -6  -2    0.89    0.32
   9   6   2    1.15    0.47
  15  -7  -2    0.17    0.21
 -15   7   2   -0.17    0.25
  14  -7  -2    0.04    0.16
  14  -7  -2    0.25    0.28
 -14   7   2    0.05    0.28
 -14   7   2   -0.12    0.24
  13  -7  -2   -0.11    0.23
  13  -7  -2    0.10    0.17
 -13   7   2   -0.19    0.26
 -13   7   2   -0.33    0.20
  12  -7  -2    3.88    0.63
  12  -7  -2    3.01    0.37
 -12   7   2    2.35    0.44
 -12   7   2    2.71    0.44
 -12   7   2    2.61    0.50
  11  -7  -2    0.59    0.30
  11  -7  -2    0.54    0.18
 -11   7   2    0.49    0.25
 -11   7   2    0.41    0.25
 -11   7   2    0.55    0.25
  10  -7  -2    5.00    0.39
  10  -7  -2    7.22    0.77
 -10   7   2    3.79    0.50
 -10   7   2    4.84    0.60
 -10   7   2    5.35    0.53
   9  -7  -2   16.55    1.00
   9  -7  -2   14.50    0.72
  -9   7   2   14.48    0.87
  -9   7   2   15.38    0.96
   8  -7  -2    3.11    0.32
   8  -7  -2    2.91    0.45
  -8   7   2    3.29    0.46
  -8   7   2    3.06    0.40
   7  -7  -2    5.07    0.55
   7  -7  -2    4.39    0.33
  -7   7   2    4.96    0.34
  -7   7   2    4.66    0.47
  -7   7   2    4.71    0.53
   6  -7  -2    0.48    0.19
   6  -7  -2    0.52    0.13
  -6   7   2    0.43    0.17
  -6   7   2    0.26    0.18
  -6   7   2    0.42    0.13
   5  -7  -2    2.45    0.27
   5  -7  -2    3.00    0.40
  -5   7   2    2.41    0.40
  -5   7   2    2.49    0.36
  -5   7   2    2.49    0.33
   4  -7  -2    0.94    0.22
   4  -7  -2    1.01    0.23
   4  -7  -2    1.14    0.20
  -4   7   2    0.65    0.21
  -4   7   2    0.76    0.24
  -4   7   2    0.87    0.21
   3  -7  -2    0.90    0.18
   3  -7  -2    0.48    0.17
   3  -7  -2    0.70    0.20
  -3   7   2    0.65    0.18
  -3   7   2    0.38    0.16
  -3   7   2    0.65    0.22
   2  -7  -2    0.21    0.14
   2  -7  -2    0.35    0.13
   2  -7  -2    0.58    0.19
  -2   7   2    0.49    0.19
  -2   7   2    0.16    0.16
  -2   7   2    0.47    0.18
   1  -7  -2    0.01    0.12
   1  -7  -2   -0.03    0.13
   1  -7  -2   -0.02    0.09
  -1   7   2    0.04    0.11
  -1   7   2    0.05    0.13
  -1   7   2    0.02    0.14
   0  -7  -2    8.26    0.60
   0  -7  -2    7.72    0.61
   0  -7  -2    7.68    0.49
   0   7   2    8.34    0.63
   0   7   2    7.84    0.61
   0   7   2    7.72    0.60
  -1  -7  -2    0.16    0.18
  -1  -7  -2    0.40    0.20
   1   7   2    0.28    0.19
   1   7   2    0.24    0.19
   1   7   2    0.37    0.19
  -2  -7  -2   19.16    1.11
  -2  -7  -2   17.81    1.04
   2   7   2   18.48    1.11
   2   7   2   19.19    1.05
   2   7   2   19.01    1.10
  -3  -7  -2    0.05    0.20
  -3  -7  -2    0.18    0.12
  -3  -7  -2    0.05    0.16
   3   7   2    0.20    0.22
   3   7   2    0.06    0.20
  -4  -7  -2    0.53    0.28
  -4  -7  -2    0.31    0.15
  -4  -7  -2    0.36    0.24
   4   7   2    0.74    0.31
  -5  -7  -2   -0.07    0.20
  -5  -7  -2    0.09    0.15
  -5  -7  -2    0.41    0.29
   5   7   2   -0.17    0.18
  -6  -7  -2    0.10    0.23
  -6  -7  -2    0.11    0.17
  -6  -7  -2   -0.01    0.23
   6   7   2   -0.41    0.22
  -7  -7  -2   -0.04    0.18
  -7  -7  -2    0.10    0.28
   7   7   2   -0.18    0.28
  -8  -7  -2   -0.01    0.26
  -8  -7  -2    0.33    0.23
   8   7   2    0.23    0.35
 -15   8   2    0.10    0.30
  14  -8  -2    0.03    0.17
  14  -8  -2   -0.17    0.27
 -14   8   2   -0.23    0.26
 -14   8   2   -0.45    0.18
  13  -8  -2    0.04    0.27
  13  -8  -2    0.00    0.14
 -13   8   2    0.11    0.30
 -13   8   2    0.18    0.24
  12  -8  -2    2.52    0.35
  12  -8  -2    1.62    0.46
 -12   8   2    2.51    0.42
 -12   8   2    1.78    0.47
 -12   8   2    2.17    0.43
  11  -8  -2    3.62    0.40
  11  -8  -2    3.20    0.57
 -11   8   2    3.38    0.56
 -11   8   2    3.71    0.53
 -11   8   2    3.29    0.44
  10  -8  -2    1.17    0.37
  10  -8  -2    0.61    0.18
 -10   8   2    1.41    0.37
 -10   8   2    0.93    0.29
 -10   8   2    0.96    0.27
   9  -8  -2    9.80    0.57
   9  -8  -2    8.86    0.74
  -9   8   2    9.53    0.77
  -9   8   2   10.39    0.61
  -9   8   2   11.36    0.74
   8  -8  -2    6.36    0.44
   8  -8  -2    7.37    0.72
  -8   8   2    6.16    0.59
  -8   8   2    7.37    0.46
  -8   8   2    6.37    0.68
   7  -8  -2    0.53    0.22
   7  -8  -2    0.79    0.19
  -7   8   2    0.42    0.14
  -7   8   2    0.23    0.17
  -7   8   2    0.30    0.19
   6  -8  -2    2.27    0.28
   6  -8  -2    3.26    0.44
  -6   8   2    2.80    0.37
  -6   8   2    2.96    0.43
   5  -8  -2    1.15    0.21
  -5   8   2    1.09    0.23
  -5   8   2    1.18    0.28
   4  -8  -2    2.45    0.36
   4  -8  -2    2.23    0.37
   4  -8  -2    2.19    0.29
  -4   8   2    2.89    0.43
  -4   8   2    2.47    0.34
  -4   8   2    3.19    0.47
   3  -8  -2    1.22    0.27
   3  -8  -2    1.62    0.25
   3  -8  -2    1.92    0.36
  -3   8   2    1.96    0.32
  -3   8   2    1.35    0.30
  -3   8   2    2.00    0.37
   2  -8  -2    0.07    0.11
   2  -8  -2    0.34    0.20
   2  -8  -2    0.10    0.14
  -2   8   2    0.17    0.20
  -2   8   2    0.09    0.15
  -2   8   2    0.06    0.13
   1  -8  -2    0.26    0.19
   1  -8  -2    0.52    0.17
   1  -8  -2    0.98    0.27
  -1   8   2    0.32    0.19
  -1   8   2    0.78    0.25
  -1   8   2    0.13    0.17
   0  -8  -2    0.65    0.24
   0  -8  -2    0.59    0.27
   0  -8  -2    0.49    0.16
   0   8   2    0.53    0.24
   0   8   2    0.25    0.22
   0   8   2    0.78    0.27
  -1  -8  -2    0.36    0.23
  -1  -8  -2    0.21    0.19
   1   8   2    0.50    0.25
   1   8   2    0.51    0.25
   1   8   2    0.33    0.20
  -2  -8  -2    3.04    0.49
  -2  -8  -2    2.80    0.48
   2   8   2    2.02    0.45
   2   8   2    2.35    0.44
  -3  -8  -2    4.23    0.60
  -3  -8  -2    3.55    0.59
   3   8   2    3.52    0.57
   3   8   2    3.94    0.60
  -4  -8  -2    0.27    0.20
  -4  -8  -2    0.25    0.27
  -4  -8  -2    0.27    0.28
   4   8   2    0.61    0.31
  -5  -8  -2    4.05    0.66
  -5  -8  -2    5.01    0.48
  -5  -8  -2    3.19    0.61
   5   8   2    3.93    0.65
  -6  -8  -2    0.03    0.17
  -6  -8  -2   -0.05    0.24
   6   8   2    0.27    0.35
  -7  -8  -2    0.09    0.21
  -7  -8  -2   -0.31    0.26
   7   8   2    0.71    0.44
  14  -9  -2    0.35    0.33
  14  -9  -2    0.04    0.18
 -14   9   2   -0.20    0.25
 -14   9   2   -0.19    0.22
  13  -9  -2    0.48    0.21
  13  -9  -2    1.09    0.40
 -13   9   2    0.77    0.32
 -13   9   2    0.36    0.31
 -13   9   2    0.29    0.29
  12  -9  -2    3.52    0.63
  12  -9  -2    3.72    0.43
 -12   9   2    4.69    0.70
 -12   9   2    3.54    0.47
 -12   9   2    4.61    0.61
  11  -9  -2    0.11    0.14
  11  -9  -2   -0.03    0.22
 -11   9   2    0.03    0.24
 -11   9   2    0.04    0.19
 -11   9   2    0.14    0.23
  10  -9  -2    0.63    0.30
  10  -9  -2    0.70    0.20
 -10   9   2    0.60    0.21
 -10   9   2    1.10    0.35
 -10   9   2    0.80    0.30
   9  -9  -2    1.28    0.35
   9  -9  -2    1.66    0.28
  -9   9   2    1.65    0.41
  -9   9   2    1.00    0.23
  -9   9   2    1.58    0.35
   8  -9  -2   15.96    0.80
   8  -9  -2   15.61    1.00
  -8   9   2   17.12    0.77
  -8   9   2   15.22    1.01
  -8   9   2   14.30    0.90
   7  -9  -2    3.64    0.38
   7  -9  -2    4.33    0.56
  -7   9   2    2.82    0.46
  -7   9   2    3.67    0.44
  -7   9   2    3.75    0.36
   6  -9  -2    0.15    0.19
   6  -9  -2    0.05    0.11
  -6   9   2    0.03    0.14
  -6   9   2    0.21    0.20
   5  -9  -2   -0.01    0.15
   5  -9  -2   -0.21    0.12
   5  -9  -2   -0.02    0.09
  -5   9   2   -0.14    0.13
  -5   9   2   -0.10    0.11
   4  -9  -2    0.38    0.21
   4  -9  -2    0.44    0.16
   4  -9  -2    0.51    0.22
  -4   9   2    0.41    0.19
  -4   9   2    0.24    0.20
   3  -9  -2    1.81    0.29
   3  -9  -2    2.48    0.41
   3  -9  -2    1.75    0.34
  -3   9   2    2.02    0.35
  -3   9   2    3.13    0.46
   2  -9  -2    7.36    0.72
   2  -9  -2    7.38    0.73
   2  -9  -2    5.86    0.46
  -2   9   2    6.81    0.72
  -2   9   2    8.63    0.64
   1  -9  -2   -0.17    0.11
   1  -9  -2    0.00    0.17
   1  -9  -2    0.06    0.14
  -1   9   2    0.12    0.19
  -1   9   2    0.16    0.19
   0  -9  -2    0.22    0.21
   0  -9  -2    0.24    0.23
   0   9   2    0.47    0.26
   0   9   2    0.35    0.23
  -1  -9  -2    0.52    0.28
  -1  -9  -2    0.56    0.30
   1   9   2    0.53    0.26
   1   9   2    0.88    0.32
  -2  -9  -2    2.59    0.53
  -2  -9  -2    2.08    0.44
   2   9   2    1.30    0.39
   2   9   2    1.91    0.44
  -3  -9  -2    7.22    0.89
  -3  -9  -2    6.42    0.78
   3   9   2    6.07    0.79
   3   9   2    5.70    0.78
  -4  -9  -2    1.37    0.40
  -4  -9  -2    0.05    0.27
   4   9   2    0.01    0.28
   4   9   2    0.25    0.27
  -5  -9  -2    0.12    0.27
   5   9   2    0.10    0.25
   5   9   2    0.67    0.43
  -6  -9  -2    0.20    0.34
   6   9   2   -0.06    0.31
  14 -10  -2    0.32    0.21
  14 -10  -2   -0.02    0.26
 -14  10   2   -0.01    0.30
 -14  10   2    0.02    0.27
 -14  10   2    0.07    0.27
  13 -10  -2    0.06    0.16
  13 -10  -2    0.24    0.32
 -13  10   2   -0.19    0.25
 -13  10   2   -0.09    0.21
 -13  10   2    0.19    0.30
  12 -10  -2    0.63    0.23
  12 -10  -2   -0.19    0.23
 -12  10   2    0.33    0.31
 -12  10   2    0.00    0.19
 -12  10   2    0.16    0.27
  11 -10  -2    0.41    0.20
  11 -10  -2    0.54    0.33
 -11  10   2   -0.01    0.23
 -11  10   2    0.05    0.24
 -11  10   2    0.30    0.21
  10 -10  -2    0.32    0.17
  10 -10  -2    0.74    0.32
 -10  10   2    0.99    0.36
 -10  10   2    0.72    0.22
 -10  10   2    0.41    0.28
   9 -10  -2    0.07    0.18
   9 -10  -2   -0.06    0.11
  -9  10   2   -0.08    0.14
  -9  10   2   -0.41    0.13
  -9  10   2   -0.10    0.19
   8 -10  -2    4.46    0.63
   8 -10  -2    4.12    0.44
  -8  10   2    4.14    0.52
  -8  10   2    4.37    0.61
   7 -10  -2   -0.03    0.12
   7 -10  -2    0.08    0.20
  -7  10   2   -0.31    0.18
  -7  10   2   -0.04    0.17
   6 -10  -2    1.03    0.24
  -6  10   2    1.21    0.29
  -6  10   2    1.14    0.33
   5 -10  -2   -0.13    0.13
   5 -10  -2    0.62    0.19
   5 -10  -2    0.25    0.20
  -5  10   2    0.84    0.26
  -5  10   2    0.11    0.22
   4 -10  -2    3.31    0.50
   4 -10  -2    3.44    0.40
   4 -10  -2    3.34    0.51
  -4  10   2    3.06    0.43
  -4  10   2    3.61    0.54
   3 -10  -2    0.81    0.29
   3 -10  -2    0.78    0.23
   3 -10  -2    0.40    0.24
  -3  10   2    0.69    0.25
  -3  10   2    0.72    0.30
   2 -10  -2    3.35    0.54
   2 -10  -2    4.38    0.61
   2 -10  -2    4.13    0.44
  -2  10   2    3.79    0.57
  -2  10   2    4.54    0.56
   1 -10  -2    0.78    0.29
   1 -10  -2    0.63    0.29
   1 -10  -2    1.43    0.28
  -1  10   2    1.15    0.36
  -1  10   2    1.22    0.34
   0 -10  -2    0.22    0.23
   0 -10  -2    0.93    0.35
   0  10   2    0.59    0.27
   0  10   2    0.71    0.32
  -1 -10  -2    2.38    0.52
  -1 -10  -2    2.00    0.46
   1  10   2    1.62    0.41
   1  10   2    2.20    0.48
  -2 -10  -2    0.58    0.31
  -2 -10  -2    0.12    0.23
   2  10   2    0.42    0.30
   2  10   2    0.19    0.30
  -3 -10  -2   -0.04    0.22
   3  10   2   -0.17    0.27
   3  10   2    0.00    0.22
  -4 -10  -2   -0.28    0.23
   4  10   2    0.01    0.32
   4  10   2   -0.19    0.28
  -5 -10  -2    0.63    0.42
   5  10   2    0.03    0.30
   5  10   2    0.50    0.42
  14 -11  -2    0.02    0.18
 -14  11   2    0.35    0.39
 -14  11   2    0.19    0.31
 -14  11   2   -0.04    0.22
  13 -11  -2    0.30    0.22
  13 -11  -2    0.16    0.33
 -13  11   2    0.81    0.41
 -13  11   2    0.42    0.32
 -13  11   2    0.40    0.23
  12 -11  -2    1.34    0.30
  12 -11  -2    1.46    0.45
 -12  11   2    1.26    0.30
 -12  11   2    1.21    0.42
 -12  11   2    0.71    0.33
  11 -11  -2    0.85    0.25
  11 -11  -2    0.43    0.32
 -11  11   2    1.19    0.40
 -11  11   2    0.50    0.31
 -11  11   2    0.94    0.27
  10 -11  -2    1.41    0.28
  10 -11  -2    1.98    0.47
 -10  11   2    0.89    0.37
 -10  11   2    1.76    0.41
   9 -11  -2    0.03    0.19
   9 -11  -2    0.04    0.14
  -9  11   2   -0.19    0.19
  -9  11   2    0.32    0.28
   8 -11  -2    0.75    0.23
   8 -11  -2    1.35    0.41
  -8  11   2    0.50    0.29
  -8  11   2    0.62    0.27
   7 -11  -2    0.33    0.24
   7 -11  -2   -0.01    0.14
  -7  11   2    0.10    0.21
  -7  11   2    0.24    0.26
   6 -11  -2   -0.11    0.13
  -6  11   2   -0.22    0.17
  -6  11   2   -0.07    0.16
   5 -11  -2    3.22    0.50
   5 -11  -2    3.00    0.51
   5 -11  -2    4.48    0.47
  -5  11   2    3.38    0.47
  -5  11   2    3.67    0.57
   4 -11  -2    0.22    0.20
   4 -11  -2    0.48    0.27
   4 -11  -2    0.14    0.14
  -4  11   2    0.17    0.21
  -4  11   2   -0.12    0.22
   3 -11  -2    1.87    0.41
   3 -11  -2    1.68    0.42
   3 -11  -2    1.66    0.31
  -3  11   2    2.29    0.42
  -3  11   2    1.51    0.40
   2 -11  -2    0.06    0.22
   2 -11  -2   -0.11    0.15
   2 -11  -2    0.40    0.26
  -2  11   2   -0.01    0.20
  -2  11   2    0.00    0.23
   1 -11  -2    0.18    0.24
   1 -11  -2   -0.25    0.18
  -1  11   2   -0.04    0.26
  -1  11   2   -0.01    0.22
   0 -11  -2    0.27    0.25
   0 -11  -2    0.35    0.30
   0  11   2    0.66    0.30
   0  11   2    0.19    0.30
  -1 -11  -2    0.43    0.32
  -1 -11  -2    0.83    0.36
   1  11   2    0.98    0.36
   1  11   2    1.05    0.42
  -2 -11  -2    0.98    0.41
   2  11   2    0.91    0.42
   2  11   2    1.37    0.44
  -3 -11  -2    6.28    0.92
   3  11   2    6.82    0.89
   3  11   2    7.97    1.00
  -4 -11  -2   -0.02    0.25
   4  11   2   -0.19    0.34
   4  11   2    0.14    0.31
  13 -12  -2    0.04    0.19
  13 -12  -2    0.15    0.36
 -13  12   2    0.05    0.32
 -13  12   2    0.21    0.32
  12 -12  -2    0.75    0.27
  12 -12  -2    0.86    0.40
 -12  12   2    0.65    0.36
 -12  12   2    0.94    0.42
  11 -12  -2    0.14    0.25
  11 -12  -2    0.15    0.19
 -11  12   2    0.27    0.30
 -11  12   2   -0.06    0.26
  10 -12  -2   -0.11    0.16
  10 -12  -2    0.24    0.27
 -10  12   2   -0.04    0.28
 -10  12   2   -0.17    0.23
   9 -12  -2    0.93    0.24
   9 -12  -2    0.44    0.30
  -9  12   2    1.14    0.41
  -9  12   2    0.56    0.29
   8 -12  -2   -0.11    0.12
   8 -12  -2   -0.19    0.17
  -8  12   2    0.37    0.28
  -8  12   2   -0.05    0.22
   7 -12  -2    0.30    0.24
   7 -12  -2   -0.10    0.14
  -7  12   2    0.09    0.20
  -7  12   2    0.30    0.25
   6 -12  -2    5.50    0.56
  -6  12   2    5.99    0.66
  -6  12   2    5.51    0.74
   5 -12  -2    0.18    0.15
   5 -12  -2    0.31    0.26
   5 -12  -2    0.21    0.23
  -5  12   2   -0.04    0.26
  -5  12   2    0.17    0.23
   4 -12  -2    1.33    0.38
   4 -12  -2    0.67    0.24
   4 -12  -2    0.67    0.29
  -4  12   2    0.79    0.37
  -4  12   2    0.64    0.28
   3 -12  -2    0.42    0.26
   3 -12  -2   -0.09    0.16
   3 -12  -2    0.14    0.24
  -3  12   2    0.06    0.26
  -3  12   2   -0.16    0.20
   2 -12  -2    1.13    0.30
   2 -12  -2    0.76    0.34
   2 -12  -2    0.82    0.35
  -2  12   2    0.75    0.39
  -2  12   2    1.11    0.35
   1 -12  -2    0.04    0.25
   1 -12  -2   -0.01    0.23
  -1  12   2   -0.31    0.24
  -1  12   2   -0.09    0.24
   0 -12  -2    0.43    0.33
   0 -12  -2   -0.15    0.20
   0  12   2    0.01    0.25
   0  12   2   -0.14    0.29
  -1 -12  -2   -0.24    0.21
   1  12   2    0.49    0.34
   1  12   2    0.05    0.34
  -2 -12  -2   -0.28    0.23
   2  12   2    0.16    0.33
   2  12   2    0.10    0.33
  12 -13  -2    1.28    0.47
  12 -13  -2    1.78    0.35
 -12  13   2    1.22    0.47
 -12  13   2    1.01    0.42
  11 -13  -2    1.36    0.45
  11 -13  -2    2.69    0.43
 -11  13   2    2.15    0.53
 -11  13   2    1.53    0.50
  10 -13  -2    0.17    0.21
  10 -13  -2   -0.04    0.24
 -10  13   2    0.49    0.37
 -10  13   2    0.02    0.28
   9 -13  -2    2.48    0.56
   9 -13  -2    2.35    0.39
  -9  13   2    1.87    0.45
  -9  13   2    1.51    0.47
   8 -13  -2    0.25    0.21
   8 -13  -2    0.42    0.30
  -8  13   2    0.42    0.32
  -8  13   2   -0.11    0.26
   7 -13  -2    0.15    0.26
   7 -13  -2    0.03    0.17
  -7  13   2    0.09    0.27
  -7  13   2   -0.42    0.21
   6 -13  -2   -0.25    0.18
  -6  13   2   -0.19    0.25
  -6  13   2   -0.32    0.19
   5 -13  -2    1.84    0.47
   5 -13  -2    2.43    0.39
   5 -13  -2    1.90    0.46
  -5  13   2    1.98    0.52
  -5  13   2    1.50    0.41
   4 -13  -2   -0.20    0.20
   4 -13  -2   -0.23    0.22
   4 -13  -2   -0.11    0.15
  -4  13   2    0.17    0.29
  -4  13   2    0.33    0.27
   3 -13  -2   -0.02    0.18
   3 -13  -2    0.31    0.25
   3 -13  -2    0.24    0.30
  -3  13   2    0.01    0.22
  -3  13   2    0.21    0.31
   2 -13  -2    1.84    0.51
   2 -13  -2    1.23    0.44
  -2  13   2    0.90    0.42
  -2  13   2    1.60    0.42
   1 -13  -2    0.04    0.26
  -1  13   2    0.09    0.35
  -1  13   2    0.50    0.31
   0 -13  -2    4.26    0.74
   0  13   2    3.83    0.76
   0  13   2    5.43    0.79
  11 -14  -2    0.04    0.29
 -11  14   2   -0.34    0.27
 -11  14   2    0.43    0.37
  10 -14  -2   -0.17    0.18
  10 -14  -2    0.63    0.35
 -10  14   2    0.14    0.30
 -10  14   2   -0.30    0.29
   9 -14  -2    0.07    0.19
   9 -14  -2    0.05    0.30
  -9  14   2   -0.10    0.28
  -9  14   2    0.27    0.32
   8 -14  -2    1.48    0.34
   8 -14  -2    1.27    0.48
  -8  14   2    0.30    0.31
  -8  14   2    1.12    0.45
   7 -14  -2    0.05    0.25
   7 -14  -2    0.06    0.19
  -7  14   2    0.00    0.30
  -7  14   2    0.43    0.33
   6 -14  -2    3.22    0.47
   6 -14  -2    2.92    0.62
  -6  14   2    2.36    0.50
  -6  14   2    3.03    0.64
   5 -14  -2    0.00    0.19
   5 -14  -2    0.16    0.29
   5 -14  -2    0.46    0.34
  -5  14   2    0.13    0.27
  -5  14   2    0.39    0.35
   4 -14  -2    1.67    0.48
   4 -14  -2    2.41    0.42
   4 -14  -2    2.48    0.54
  -4  14   2    3.09    0.55
  -4  14   2    2.58    0.63
   3 -14  -2   -0.01    0.30
  -3  14   2    0.04    0.31
  -3  14   2    0.04    0.27
   2 -14  -2    0.07    0.28
  -2  14   2    0.06    0.28
  -2  14   2    0.27    0.42
   8 -15  -2    0.83    0.28
   8 -15  -2    0.38    0.36
  -8  15   2   -0.39    0.25
  -8  15   2    0.59    0.42
   7 -15  -2    0.24    0.32
   7 -15  -2   -0.14    0.18
  -7  15   2   -0.29    0.28
  -7  15   2    0.26    0.39
   6 -15  -2   -0.03    0.22
  -6  15   2    0.33    0.34
  -6  15   2   -0.20    0.34
   5 -15  -2    3.00    0.61
   5 -15  -2    3.26    0.50
  -5  15   2    2.91    0.56
  -4  15  -3   -0.27    0.26
  -4  15  -3    0.38    0.44
   4 -15   3   -0.03    0.25
   4 -15   3    0.25    0.37
  -5  15  -3   -0.18    0.27
  -5  15  -3    0.01    0.36
   5 -15   3    0.03    0.31
   5 -15   3    0.04    0.27
  -6  15  -3    0.05    0.30
  -6  15  -3   -0.04    0.35
   6 -15   3    0.52    0.37
  -7  15  -3    0.02    0.37
  -7  15  -3    0.04    0.31
   7 -15   3   -0.30    0.30
  -8  15  -3   -0.02    0.31
  -8  15  -3    0.21    0.34
  -1  14  -3    1.22    0.38
  -1  14  -3    0.70    0.47
   1 -14   3    1.40    0.51
   1 -14   3    1.33    0.42
  -2  14  -3    0.19    0.36
  -2  14  -3   -0.25    0.21
   2 -14   3   -0.27    0.27
   2 -14   3    0.11    0.29
  -3  14  -3    1.30    0.38
  -3  14  -3    0.71    0.48
   3 -14   3    1.07    0.47
   3 -14   3    1.04    0.40
  -4  14  -3   -0.26    0.23
  -4  14  -3    1.23    0.50
   4 -14   3    0.23    0.34
   4 -14   3    0.14    0.24
  -5  14  -3    0.67    0.43
  -5  14  -3   -0.24    0.23
   5 -14   3   -0.30    0.24
   5 -14   3   -0.22    0.16
  -6  14  -3    0.09    0.25
  -6  14  -3    0.46    0.41
   6 -14   3    0.16    0.31
  -7  14  -3    0.99    0.45
  -7  14  -3    0.60    0.35
   7 -14   3    0.60    0.37
  -8  14  -3    0.10    0.31
  -8  14  -3    0.30    0.33
   8 -14   3    0.56    0.35
  -9  14  -3    1.26    0.50
  -9  14  -3    0.48    0.34
   9 -14   3    0.36    0.34
 -10  14  -3   -0.32    0.29
 -10  14  -3   -0.03    0.31
  10 -14   3   -0.27    0.30
   1  13  -3    0.19    0.38
   1  13  -3   -0.03    0.23
  -1 -13   3   -0.22    0.26
  -1 -13   3    0.04    0.34
   0  13  -3    0.18    0.24
   0  13  -3   -0.04    0.34
   0 -13   3    0.38    0.33
   0 -13   3    0.05    0.26
  -1  13  -3    0.86    0.32
  -1  13  -3    0.61    0.46
   1 -13   3    0.51    0.36
   1 -13   3    0.29    0.28
  -2  13  -3   -0.19    0.28
  -2  13  -3   -0.12    0.19
   2 -13   3    0.00    0.22
   2 -13   3   -0.01    0.28
  -3  13  -3    0.17    0.22
  -3  13  -3    0.28    0.35
   3 -13   3    0.05    0.23
   3 -13   3    0.05    0.28
  -4  13  -3    0.46    0.38
  -4  13  -3    0.67    0.28
   4 -13   3    0.50    0.29
   4 -13   3    0.56    0.35
  -5  13  -3   -0.38    0.21
  -5  13  -3   -0.18    0.20
   5 -13   3    0.44    0.24
   5 -13   3    0.24    0.28
  -6  13  -3    0.17    0.33
  -6  13  -3    0.20    0.22
   6 -13   3    0.35    0.30
  -7  13  -3    1.33    0.37
  -7  13  -3    1.29    0.42
   7 -13   3    1.49    0.45
  -8  13  -3    5.77    0.82
   8 -13   3    5.48    0.80
  -9  13  -3    0.27    0.29
  -9  13  -3    0.31    0.31
   9 -13   3    0.35    0.31
 -10  13  -3   -0.08    0.25
 -10  13  -3    0.40    0.38
  10 -13   3    0.65    0.37
 -11  13  -3    5.58    0.70
 -11  13  -3    5.80    0.88
  11 -13   3    6.14    0.91
 -12  13  -3    1.29    0.41
 -12  13  -3    0.65    0.47
   3  12  -3    0.51    0.31
   3  12  -3   -0.06    0.36
  -3 -12   3    0.16    0.31
  -3 -12   3    0.83    0.44
   2  12  -3   -0.05    0.33
   2  12  -3    0.04    0.26
  -2 -12   3   -0.01    0.29
  -2 -12   3   -0.13    0.23
   1  12  -3    1.91    0.59
   1  12  -3    1.82    0.41
  -1 -12   3    2.39    0.57
  -1 -12   3    1.91    0.57
   0  12  -3    0.20    0.21
   0  12  -3    0.30    0.31
   0 -12   3    0.14    0.32
   0 -12   3    0.77    0.39
  -1  12  -3    0.43    0.24
  -1  12  -3    1.39    0.50
   1 -12   3    0.47    0.32
   1 -12   3    0.19    0.25
  -2  12  -3    0.26    0.21
  -2  12  -3    0.58    0.37
   2 -12   3    0.76    0.33
   2 -12   3    0.96    0.41
  -3  12  -3    0.11    0.28
  -3  12  -3    0.25    0.21
   3 -12   3    0.42    0.26
   3 -12   3    0.51    0.34
  -4  12  -3    0.91    0.41
  -4  12  -3    1.49    0.32
   4 -12   3    1.49    0.44
   4 -12   3    1.51    0.39
  -5  12  -3    2.79    0.41
  -5  12  -3    2.33    0.54
   5 -12   3    2.75    0.54
   5 -12   3    1.85    0.41
   5 -12   3    2.81    0.32
  -6  12  -3   -0.22    0.16
  -6  12  -3    0.24    0.30
   6 -12   3   -0.01    0.23
  -7  12  -3    3.13    0.47
  -7  12  -3    3.10    0.58
   7 -12   3    2.89    0.56
  -8  12  -3    0.45    0.26
  -8  12  -3    0.87    0.39
   8 -12   3    0.49    0.31
  -9  12  -3    0.40    0.32
  -9  12  -3    0.42    0.28
   9 -12   3    0.16    0.26
 -10  12  -3    2.82    0.50
 -10  12  -3    3.38    0.65
  10 -12   3    3.14    0.61
 -11  12  -3    0.13    0.21
 -11  12  -3    0.10    0.25
 -11  12  -3    0.25    0.31
  11 -12   3    0.61    0.33
 -12  12  -3    0.27    0.35
 -12  12  -3    0.29    0.26
 -12  12  -3    0.79    0.37
  12 -12   3    1.05    0.43
   4  11  -3    7.41    0.85
   4  11  -3    7.05    1.03
  -4 -11   3    5.80    0.89
  -4 -11   3    5.41    0.88
   3  11  -3    0.21    0.24
   3  11  -3    0.21    0.36
  -3 -11   3    0.07    0.30
  -3 -11   3   -0.03    0.27
   2  11  -3   -0.06    0.18
   2  11  -3   -0.24    0.22
  -2 -11   3    0.01    0.27
  -2 -11   3    0.08    0.22
   1  11  -3    0.36    0.33
   1  11  -3    0.51    0.25
  -1 -11   3    1.00    0.37
  -1 -11   3    1.30    0.43
   0  11  -3    0.08    0.29
   0  11  -3    0.05    0.19
   0 -11   3    0.11    0.26
   0 -11   3    0.01    0.18
  -1  11  -3    0.01    0.26
  -1  11  -3    0.15    0.18
   1 -11   3    0.13    0.27
   1 -11   3   -0.39    0.15
  -2  11  -3    0.06    0.15
  -2  11  -3   -0.31    0.21
   2 -11   3    0.42    0.25
   2 -11   3   -0.17    0.18
  -3  11  -3    1.37    0.43
  -3  11  -3    0.70    0.23
   3 -11   3    0.50    0.27
   3 -11   3    1.07    0.37
  -4  11  -3    3.44    0.44
  -4  11  -3    2.48    0.53
   4 -11   3    3.12    0.48
   4 -11   3    3.66    0.59
   4 -11   3    3.08    0.32
  -5  11  -3    2.37    0.36
  -5  11  -3    2.21    0.50
   5 -11   3    2.92    0.53
   5 -11   3    1.78    0.36
   5 -11   3    2.17    0.26
  -6  11  -3    2.60    0.52
  -6  11  -3    2.12    0.38
   6 -11   3    2.37    0.50
   6 -11   3    2.28    0.27
  -7  11  -3   18.01    1.19
  -7  11  -3   17.95    0.99
   7 -11   3   16.20    0.77
  -8  11  -3   31.33    1.62
  -8  11  -3   27.27    1.34
   8 -11   3   23.10    1.47
  -9  11  -3    6.84    0.80
  -9  11  -3    8.80    0.70
  -9  11  -3    7.11    0.55
   9 -11   3    7.62    0.88
 -10  11  -3    0.18    0.21
 -10  11  -3   -0.01    0.22
 -10  11  -3    0.10    0.25
  10 -11   3    0.12    0.24
 -11  11  -3    2.95    0.50
 -11  11  -3    4.10    0.70
 -11  11  -3    1.95    0.39
  11 -11   3    2.26    0.54
 -12  11  -3    0.34    0.24
 -12  11  -3    0.70    0.42
 -12  11  -3    0.24    0.26
  12 -11   3    0.19    0.34
 -13  11  -3    0.23    0.37
 -13  11  -3    0.20    0.24
  13 -11   3   -0.13    0.27
   6  10  -3    0.43    0.33
   6  10  -3   -0.14    0.38
  -6 -10   3    0.67    0.60
  -6 -10   3    0.04    0.31
   5  10  -3    1.42    0.43
   5  10  -3    0.84    0.47
  -5 -10   3    0.33    0.37
  -5 -10   3    1.43    0.50
   4  10  -3    1.20    0.52
   4  10  -3    1.19    0.34
  -4 -10   3    0.94    0.41
  -4 -10   3    0.42    0.35
   3  10  -3    2.25    0.45
   3  10  -3    2.93    0.63
  -3 -10   3    1.94    0.54
  -3 -10   3    2.68    0.59
   2  10  -3    0.67    0.28
   2  10  -3    0.16    0.29
  -2 -10   3    0.25    0.30
  -2 -10   3    0.50    0.29
   1  10  -3    0.23    0.20
   1  10  -3    0.15    0.25
  -1 -10   3    0.05    0.26
  -1 -10   3    0.38    0.28
   0  10  -3    6.17    0.61
   0  10  -3    5.55    0.78
   0 -10   3    6.77    0.82
   0 -10   3    5.44    0.69
  -1  10  -3    2.15    0.50
  -1  10  -3    4.40    0.48
   1 -10   3    3.16    0.55
   1 -10   3    4.21    0.57
  -2  10  -3    5.20    0.51
  -2  10  -3    4.80    0.69
   2 -10   3    4.45    0.63
   2 -10   3    4.78    0.60
  -3  10  -3    0.03    0.15
  -3  10  -3    0.11    0.23
   3 -10   3   -0.06    0.17
   3 -10   3    0.05    0.16
   3 -10   3   -0.08    0.09
  -4  10  -3    0.38    0.19
  -4  10  -3    0.31    0.26
   4 -10   3    0.82    0.16
   4 -10   3   -0.09    0.17
   4 -10   3    0.49    0.22
  -5  10  -3   14.54    1.00
  -5  10  -3   14.46    0.79
   5 -10   3   13.68    0.96
   5 -10   3   14.10    0.65
  -6  10  -3    2.93    0.41
  -6  10  -3    2.04    0.34
  -6  10  -3    1.60    0.41
   6 -10   3    2.79    0.49
   6 -10   3    2.72    0.27
  -7  10  -3    4.48    0.50
  -7  10  -3    4.59    0.44
  -7  10  -3    4.00    0.59
   7 -10   3    4.44    0.32
  -8  10  -3   15.69    0.92
  -8  10  -3   16.09    0.84
  -8  10  -3   16.53    1.08
   8 -10   3   16.28    0.74
   8 -10   3   14.48    1.04
  -9  10  -3    3.71    0.57
  -9  10  -3    4.69    0.57
   9 -10   3    4.24    0.64
   9 -10   3    4.34    0.39
 -10  10  -3    0.29    0.21
 -10  10  -3   -0.12    0.20
 -10  10  -3    0.25    0.24
  10 -10   3    0.44    0.28
  10 -10   3    0.37    0.16
 -11  10  -3   -0.10    0.17
 -11  10  -3    0.11    0.27
 -11  10  -3    0.09    0.21
  11 -10   3    0.22    0.26
 -12  10  -3    0.26    0.29
 -12  10  -3    0.14    0.23
  12 -10   3    0.08    0.29
 -13  10  -3    0.86    0.33
 -13  10  -3    0.49    0.34
  13 -10   3    1.35    0.46
   7   9  -3    0.07    0.41
  -7  -9   3    0.18    0.32
  -7  -9   3    0.97    0.52
   6   9  -3   -0.15    0.31
  -6  -9   3   -0.28    0.26
  -6  -9   3   -0.19    0.26
   5   9  -3    0.94    0.36
   5   9  -3    0.21    0.32
  -5  -9   3    0.77    0.43
  -5  -9   3    1.00    0.42
   4   9  -3    2.56    0.58
   4   9  -3    1.71    0.39
  -4  -9   3    2.04    0.50
  -4  -9   3    1.21    0.42
   3   9  -3    0.04    0.26
   3   9  -3    0.18    0.19
  -3  -9   3   -0.08    0.19
  -3  -9   3    0.81    0.36
   2   9  -3    1.47    0.34
   2   9  -3    2.11    0.51
  -2  -9   3    1.59    0.38
  -2  -9   3    2.37    0.52
   1   9  -3    0.90    0.37
   1   9  -3    0.92    0.26
  -1  -9   3    0.43    0.27
  -1  -9   3    0.78    0.28
   0   9  -3    3.42    0.58
   0   9  -3    3.93    0.45
   0  -9   3    4.03    0.56
   0  -9   3    3.51    0.56
  -1   9  -3    2.85    0.52
  -1   9  -3    3.47    0.41
   1  -9   3    3.30    0.52
   1  -9   3    3.40    0.51
  -2   9  -3    1.72    0.28
  -2   9  -3    1.55    0.39
   2  -9   3    1.30    0.29
   2  -9   3    1.81    0.39
  -3   9  -3    0.93    0.30
  -3   9  -3    1.07    0.22
   3  -9   3    0.85    0.25
   3  -9   3    1.51    0.36
   3  -9   3    0.99    0.17
  -4   9  -3   10.83    0.61
  -4   9  -3    8.12    0.80
   4  -9   3    9.74    0.74
   4  -9   3    9.56    0.48
   4  -9   3    8.26    0.60
  -5   9  -3    2.81    0.48
  -5   9  -3    2.21    0.39
  -5   9  -3    3.07    0.37
   5  -9   3    2.71    0.46
   5  -9   3    2.41    0.25
  -6   9  -3   26.22    1.10
  -6   9  -3   25.78    1.18
  -6   9  -3   26.52    1.38
   6  -9   3   25.84    1.36
   6  -9   3   25.48    1.02
  -7   9  -3   14.90    0.99
  -7   9  -3   14.50    0.83
  -7   9  -3   16.16    0.79
   7  -9   3   14.49    0.67
   7  -9   3   14.52    0.96
  -8   9  -3   11.54    0.70
  -8   9  -3   11.68    0.87
  -8   9  -3   12.75    0.79
   8  -9   3   12.98    0.90
   8  -9   3   12.83    0.61
  -9   9  -3   -0.07    0.17
  -9   9  -3    0.08    0.15
  -9   9  -3    0.40    0.26
   9  -9   3    0.28    0.20
   9  -9   3    0.10    0.11
 -10   9  -3    4.21    0.61
 -10   9  -3    2.53    0.41
 -10   9  -3    2.47    0.42
  10  -9   3    3.31    0.56
  10  -9   3    3.37    0.34
 -11   9  -3   -0.01    0.18
 -11   9  -3    0.11    0.25
  11  -9   3   -0.32    0.08
  11  -9   3    0.00    0.24
 -12   9  -3    0.02    0.21
 -12   9  -3    0.06    0.22
  12  -9   3    0.10    0.14
  12  -9   3    0.36    0.33
 -13   9  -3    0.34    0.30
 -13   9  -3   -0.08    0.20
  13  -9   3    0.22    0.31
  13  -9   3   -0.10    0.22
 -14   9  -3    0.02    0.30
 -14   9  -3   -0.29    0.23
  14  -9   3   -0.25    0.27
   8   8  -3    1.66    0.61
  -8  -8   3    1.84    0.56
  -8  -8   3    1.76    0.65
  -8  -8   3    1.59    0.36
   7   8  -3   -0.14    0.29
  -7  -8   3   -0.07    0.29
  -7  -8   3    0.25    0.31
   6   8  -3    0.19    0.31
  -6  -8   3   -0.14    0.23
  -6  -8   3    0.16    0.27
   5   8  -3    0.07    0.26
  -5  -8   3    0.63    0.33
  -5  -8   3    0.38    0.31
   4   8  -3    1.64    0.45
  -4  -8   3    1.45    0.42
  -4  -8   3    1.57    0.44
   3   8  -3    2.70    0.53
   3   8  -3    2.24    0.40
  -3  -8   3    2.41    0.50
  -3  -8   3    2.88    0.51
   2   8  -3    0.16    0.26
   2   8  -3    0.14    0.17
  -2  -8   3    0.21    0.23
  -2  -8   3    0.00    0.18
   1   8  -3    0.15    0.14
   1   8  -3    0.26    0.23
  -1  -8   3    0.42    0.24
  -1  -8   3    0.00    0.16
   0   8  -3    1.97    0.41
   0   8  -3    2.35    0.33
   0  -8   3    1.85    0.40
   0  -8   3    2.19    0.41
  -1   8  -3    2.17    0.42
  -1   8  -3    2.11    0.29
   1  -8   3    2.96    0.42
   1  -8   3    2.26    0.41
  -2   8  -3    3.59    0.50
  -2   8  -3    3.03    0.33
   2  -8   3    2.88    0.37
   2  -8   3    3.04    0.27
   2  -8   3    3.21    0.41
   2  -8   3    2.01    0.38
  -3   8  -3   13.74    0.70
  -3   8  -3   12.82    0.87
   3  -8   3   12.91    0.85
   3  -8   3   14.94    0.78
   3  -8   3   14.00    0.60
   3  -8   3   13.39    0.76
  -4   8  -3   -0.08    0.14
  -4   8  -3   -0.05    0.10
   4  -8   3    0.16    0.08
   4  -8   3    0.05    0.16
   4  -8   3    0.12    0.12
   4  -8   3    0.07    0.12
  -5   8  -3    4.35    0.52
  -5   8  -3    5.08    0.45
  -5   8  -3    4.91    0.34
   5  -8   3    4.61    0.54
   5  -8   3    4.33    0.28
  -6   8  -3    5.37    0.39
  -6   8  -3    5.67    0.44
  -6   8  -3    6.40    0.64
   6  -8   3    6.23    0.34
  -7   8  -3    0.58    0.25
  -7   8  -3    0.63    0.22
  -7   8  -3    0.83    0.20
   7  -8   3    0.68    0.14
   7  -8   3    0.38    0.23
  -8   8  -3   15.31    0.86
  -8   8  -3   14.39    0.93
  -8   8  -3   14.72    0.80
   8  -8   3   14.82    0.66
   8  -8   3   13.77    0.93
  -9   8  -3    3.82    0.46
  -9   8  -3    3.42    0.46
  -9   8  -3    3.66    0.53
   9  -8   3    2.90    0.51
   9  -8   3    3.59    0.28
 -10   8  -3    0.59    0.26
 -10   8  -3    0.54    0.28
 -10   8  -3    0.45    0.22
  10  -8   3    0.39    0.27
  10  -8   3    0.38    0.14
 -11   8  -3    1.57    0.41
 -11   8  -3    1.62    0.36
  11  -8   3    1.27    0.21
  11  -8   3    0.64    0.31
 -12   8  -3    0.17    0.23
 -12   8  -3    0.16    0.24
  12  -8   3   -0.09    0.11
  12  -8   3   -0.12    0.23
 -13   8  -3    0.77    0.38
 -13   8  -3    0.25    0.26
  13  -8   3    1.57    0.46
  13  -8   3    1.16    0.26
 -14   8  -3    3.22    0.58
 -14   8  -3    3.99    0.70
  14  -8   3    3.10    0.64
  14  -8   3    4.83    0.49
   9   7  -3    1.43    0.53
  -9  -7   3    1.51    0.37
  -9  -7   3    1.38    0.46
  -9  -7   3    2.21    0.75
   8   7  -3    0.14    0.32
  -8  -7   3    0.13    0.28
  -8  -7   3    0.51    0.38
   7   7  -3    1.32    0.46
  -7  -7   3    1.79    0.50
  -7  -7   3    1.38    0.47
   6   7  -3    0.18    0.28
  -6  -7   3   -0.08    0.17
  -6  -7   3    0.63    0.33
   5   7  -3    0.32    0.29
  -5  -7   3    0.39    0.30
  -5  -7   3    0.77    0.37
   4   7  -3    2.44    0.52
  -4  -7   3    3.45    0.55
  -4  -7   3    3.31    0.56
   3   7  -3    4.03    0.62
  -3  -7   3    4.08    0.61
  -3  -7   3    4.05    0.56
   2   7  -3    3.45    0.43
  -2  -7   3    3.32    0.51
  -2  -7   3    2.99    0.47
   1   7  -3   -0.11    0.09
   1   7  -3    0.00    0.15
  -1  -7   3    0.13    0.18
  -1  -7   3    0.22    0.15
   0   7  -3    0.89    0.19
   0   7  -3    1.58    0.35
   0  -7   3    0.74    0.26
   0  -7   3    1.32    0.29
  -1   7  -3    7.02    0.45
  -1   7  -3    9.18    0.87
  -1   7  -3    6.63    0.67
   1  -7   3    6.97    0.57
   1  -7   3    6.43    0.59
  -2   7  -3    0.29    0.11
  -2   7  -3   -0.02    0.15
  -2   7  -3    0.24    0.20
   2  -7   3   -0.03    0.11
   2  -7   3    0.22    0.16
   2  -7   3    0.29    0.09
   2  -7   3    0.05    0.11
  -3   7  -3    2.93    0.30
  -3   7  -3    3.26    0.44
   3  -7   3    2.74    0.40
   3  -7   3    3.37    0.35
   3  -7   3    2.38    0.31
   3  -7   3    3.35    0.47
   3  -7   3    2.96    0.20
  -4   7  -3    0.58    0.22
  -4   7  -3    0.71    0.17
   4  -7   3    0.87    0.19
   4  -7   3    1.22    0.14
   4  -7   3    0.97    0.24
   4  -7   3    1.36    0.30
  -5   7  -3    0.92    0.19
  -5   7  -3    0.81    0.24
  -5   7  -3    0.84    0.19
   5  -7   3    0.45    0.15
   5  -7   3    0.70    0.12
   5  -7   3    0.42    0.19
   5  -7   3    0.83    0.42
  -6   7  -3   16.20    0.90
  -6   7  -3   15.08    0.74
  -6   7  -3   14.75    0.76
   6  -7   3   13.99    0.86
   6  -7   3   15.50    0.63
  -7   7  -3    2.94    0.39
  -7   7  -3    4.38    0.43
  -7   7  -3    3.67    0.47
   7  -7   3    3.50    0.24
   7  -7   3    3.31    0.46
  -8   7  -3    1.09    0.25
  -8   7  -3    1.69    0.30
  -8   7  -3    1.32    0.31
   8  -7   3    1.41    0.32
   8  -7   3    1.71    0.20
  -9   7  -3    0.76    0.24
  -9   7  -3    0.68    0.26
  -9   7  -3    0.96    0.26
   9  -7   3    0.82    0.29
   9  -7   3    0.76    0.15
 -10   7  -3   -0.16    0.15
 -10   7  -3   -0.01    0.18
  10  -7   3    0.19    0.12
  10  -7   3    0.08    0.18
 -11   7  -3    0.00    0.19
 -11   7  -3    0.07    0.22
  11  -7   3    0.25    0.26
  11  -7   3    0.17    0.13
 -12   7  -3    0.10    0.24
 -12   7  -3   -0.04    0.20
  12  -7   3    0.16    0.24
 -13   7  -3    3.26    0.57
 -13   7  -3    5.10    0.73
  13  -7   3    6.91    0.88
 -14   7  -3    0.60    0.35
  14  -7   3    0.72    0.36
  10   6  -3    1.40    0.60
 -10  -6   3    1.21    0.48
 -10  -6   3    0.97    0.35
   9   6  -3    1.08    0.45
  -9  -6   3    0.77    0.39
  -9  -6   3    1.11    0.44
   8   6  -3    1.87    0.50
  -8  -6   3    1.38    0.44
  -8  -6   3    0.96    0.38
   7   6  -3    2.58    0.56
  -7  -6   3    2.07    0.49
  -7  -6   3    1.87    0.48
   6   6  -3    0.08    0.25
  -6  -6   3    0.65    0.32
  -6  -6   3    0.39    0.29
   5   6  -3    0.34    0.26
  -5  -6   3   -0.08    0.18
  -5  -6   3   -0.25    0.18
   4   6  -3    2.96    0.51
  -4  -6   3    3.78    0.54
  -4  -6   3    2.98    0.49
   3   6  -3    1.84    0.39
  -3  -6   3    1.62    0.36
  -3  -6   3    1.04    0.29
   2   6  -3    2.19    0.40
   2   6  -3    4.14    0.57
  -2  -6   3    2.25    0.36
  -2  -6   3    1.98    0.37
   1   6  -3   17.14    0.85
   1   6  -3   18.11    1.01
   1   6  -3   17.63    0.96
  -1  -6   3   18.33    1.00
  -1  -6   3   17.47    0.93
   0   6  -3    0.68    0.22
   0   6  -3    0.31    0.11
   0   6  -3    0.56    0.22
   0  -6   3    0.47    0.20
   0  -6   3    0.31    0.17
   0  -6   3    0.55    0.18
  -1   6  -3   15.98    0.90
  -1   6  -3   17.13    0.75
  -1   6  -3   15.85    0.90
   1  -6   3   16.21    0.82
   1  -6   3   16.19    0.89
   1  -6   3   18.43    0.94
  -2   6  -3    3.47    0.42
  -2   6  -3    3.17    0.26
  -2   6  -3    3.30    0.42
   2  -6   3    3.33    0.40
   2  -6   3    4.16    0.22
   2  -6   3    2.99    0.41
   2  -6   3    3.81    0.30
   2  -6   3    3.97    0.38
  -3   6  -3   11.32    0.71
  -3   6  -3   11.68    0.55
  -3   6  -3   11.19    0.69
   3  -6   3   11.73    0.72
   3  -6   3   10.53    0.67
   3  -6   3   11.28    0.58
   3  -6   3   11.78    0.60
   3  -6   3   11.60    0.47
  -4   6  -3   19.47    0.82
  -4   6  -3   17.66    0.94
  -4   6  -3   19.57    1.01
   4  -6   3   17.96    0.97
   4  -6   3   18.35    0.83
   4  -6   3   18.77    0.71
   4  -6   3   18.12    0.94
  -5   6  -3    2.77    0.36
  -5   6  -3    3.08    0.33
  -5   6  -3    3.57    0.34
   5  -6   3    3.07    0.20
   5  -6   3    2.93    0.31
   5  -6   3    3.86    0.49
  -6   6  -3    2.31    0.30
  -6   6  -3    2.89    0.39
  -6   6  -3    2.93    0.33
   6  -6   3    2.79    0.41
   6  -6   3    2.53    0.38
   6  -6   3    2.45    0.18
  -7   6  -3    0.24    0.15
  -7   6  -3    0.25    0.17
  -7   6  -3    0.22    0.15
   7  -6   3    0.13    0.14
   7  -6   3    0.11    0.07
   7  -6   3    0.29    0.21
  -8   6  -3    0.02    0.13
  -8   6  -3    0.04    0.14
  -8   6  -3    0.32    0.17
   8  -6   3    0.00    0.14
  -9   6  -3    0.94    0.29
  -9   6  -3    1.06    0.27
   9  -6   3    0.71    0.29
 -10   6  -3    4.89    0.60
 -10   6  -3    4.70    0.54
  10  -6   3    5.00    0.64
 -11   6  -3    0.44    0.25
 -11   6  -3    0.65    0.29
  11  -6   3    0.40    0.28
 -12   6  -3    0.27    0.26
 -12   6  -3    0.37    0.27
  12  -6   3    0.09    0.27
 -13   6  -3   -0.04    0.24
 -13   6  -3   -0.19    0.23
  13  -6   3    0.12    0.26
 -14   6  -3    0.59    0.32
  14  -6   3    0.89    0.46
  10   5  -3    0.11    0.34
 -10  -5   3   -0.29    0.22
 -10  -5   3   -0.42    0.26
   9   5  -3   -0.12    0.22
  -9  -5   3   -0.30    0.18
  -9  -5   3    0.11    0.27
   8   5  -3    0.96    0.40
  -8  -5   3    0.41    0.30
  -8  -5   3    0.64    0.32
   7   5  -3    0.44    0.30
  -7  -5   3   -0.06    0.20
  -7  -5   3    0.03    0.19
   6   5  -3    1.60    0.41
  -6  -5   3    0.52    0.26
  -6  -5   3    0.93    0.30
   5   5  -3    0.78    0.29
  -5  -5   3    1.12    0.32
  -5  -5   3    1.56    0.36
   4   5  -3    0.71    0.26
  -4  -5   3    0.61    0.24
  -4  -5   3    0.87    0.28
   3   5  -3    3.30    0.47
   3   5  -3    3.86    0.46
  -3  -5   3    4.13    0.49
  -3  -5   3    3.14    0.45
   2   5  -3   31.94    1.49
   2   5  -3   33.19    1.45
  -2  -5   3   33.50    1.50
  -2  -5   3   32.25    1.48
  -2  -5   3   33.80    1.45
   1   5  -3    7.89    0.58
   1   5  -3    8.14    0.47
   1   5  -3    7.69    0.54
  -1  -5   3    8.32    0.57
  -1  -5   3    7.89    0.53
  -1  -5   3    7.79    0.56
   0   5  -3   13.54    0.74
   0   5  -3   11.94    0.73
   0   5  -3   12.06    0.59
   0  -5   3   12.69    0.73
   0  -5   3   14.63    0.77
   0  -5   3   13.44    0.68
  -1   5  -3    8.18    0.54
  -1   5  -3    8.04    0.54
  -1   5  -3    8.21    0.41
   1  -5   3    7.54    0.52
   1  -5   3    7.22    0.42
   1  -5   3    8.44    0.55
   1  -5   3    7.56    0.46
  -2   5  -3    3.79    0.40
  -2   5  -3    5.14    0.29
  -2   5  -3    5.32    0.49
   2  -5   3    5.11    0.40
   2  -5   3    4.67    0.32
   2  -5   3    4.61    0.30
   2  -5   3    4.56    0.45
   2  -5   3    4.37    0.22
  -3   5  -3    0.43    0.16
  -3   5  -3    0.23    0.14
  -3   5  -3    0.14    0.09
   3  -5   3    0.22    0.14
   3  -5   3    0.12    0.11
   3  -5   3    0.23    0.09
   3  -5   3    0.17    0.05
  -4   5  -3   10.03    0.61
  -4   5  -3    9.45    0.54
  -4   5  -3    8.77    0.47
  -4   5  -3    8.37    0.54
   4  -5   3    8.29    0.54
   4  -5   3    8.89    0.37
   4  -5   3    9.04    0.47
   4  -5   3    9.02    0.59
  -5   5  -3   26.57    1.18
  -5   5  -3   25.56    1.21
  -5   5  -3   26.31    1.08
  -5   5  -3   26.48    1.09
   5  -5   3   27.07    1.20
   5  -5   3   26.15    1.08
   5  -5   3   27.64    0.95
   5  -5   3   25.15    1.20
  -6   5  -3   -0.07    0.11
  -6   5  -3    0.25    0.14
  -6   5  -3    0.08    0.11
   6  -5   3    0.01    0.10
   6  -5   3    0.08    0.13
   6  -5   3    0.01    0.11
  -7   5  -3   22.16    1.01
  -7   5  -3   22.70    1.03
  -7   5  -3   21.61    1.08
   7  -5   3   21.27    1.11
   7  -5   3   21.42    1.10
  -8   5  -3    0.45    0.20
  -8   5  -3    0.46    0.19
   8  -5   3    0.20    0.17
  -9   5  -3    0.63    0.23
  -9   5  -3    0.62    0.23
   9  -5   3    0.45    0.24
 -10   5  -3    0.41    0.23
 -10   5  -3    0.61    0.25
  10  -5   3    0.46    0.25
 -11   5  -3    0.19    0.22
 -11   5  -3   -0.19    0.17
  11  -5   3   -0.22    0.15
 -12   5  -3    2.86    0.52
 -12   5  -3    2.14    0.44
  12  -5   3    4.19    0.65
 -13   5  -3    2.87    0.53
 -13   5  -3    3.35    0.58
  13  -5   3    3.20    0.63
 -14   5  -3   -0.24    0.22
  14  -5   3   -0.47    0.23
  11   4  -3    1.32    0.57
 -11  -4   3    0.80    0.42
 -11  -4   3    0.41    0.32
  10   4  -3   -0.50    0.24
 -10  -4   3   -0.19    0.19
 -10  -4   3   -0.21    0.22
   9   4  -3    0.40    0.33
  -9  -4   3    0.56    0.35
  -9  -4   3    0.32    0.28
   8   4  -3    0.68    0.33
  -8  -4   3    0.31    0.27
  -8  -4   3    0.28    0.27
   7   4  -3    0.80    0.32
  -7  -4   3    1.13    0.32
  -7  -4   3    0.41    0.26
   6   4  -3    0.60    0.27
  -6  -4   3    0.58    0.26
  -6  -4   3    0.44    0.23
   5   4  -3    0.70    0.26
  -5  -4   3    0.09    0.15
  -5  -4   3    0.69    0.24
   4   4  -3    0.78    0.23
   4   4  -3    0.84    0.24
  -4  -4   3    0.82    0.24
  -4  -4   3    0.50    0.19
   3   4  -3   27.64    1.33
   3   4  -3   30.11    1.31
  -3  -4   3   26.92    1.31
  -3  -4   3   31.35    1.36
  -3  -4   3   30.27    1.31
   2   4  -3    0.35    0.15
   2   4  -3    0.17    0.14
  -2  -4   3    0.01    0.12
  -2  -4   3    0.11    0.13
  -2  -4   3    0.19    0.12
   1   4  -3   79.58    3.00
   1   4  -3   81.54    2.96
  -1  -4   3   82.56    2.99
  -1  -4   3   81.63    2.93
  -1  -4   3   85.72    3.00
   0   4  -3   -0.06    0.07
   0   4  -3    0.10    0.06
   0   4  -3    0.05    0.09
   0  -4   3   -0.01    0.07
   0  -4   3   -0.01    0.08
   0  -4   3    0.15    0.11
  -1   4  -3    4.58    0.25
  -1   4  -3    4.18    0.34
  -1   4  -3    4.91    0.36
   1  -4   3    4.65    0.30
   1  -4   3    4.32    0.35
   1  -4   3    4.39    0.35
   1  -4   3    4.14    0.26
  -2   4  -3   39.56    1.57
  -2   4  -3   40.98    1.42
  -2   4  -3   42.83    1.60
   2  -4   3   41.34    1.59
   2  -4   3   38.35    1.55
   2  -4   3   40.97    1.44
   2  -4   3   38.70    1.45
   2  -4   3   40.05    1.34
  -3   4  -3    3.54    0.35
  -3   4  -3    3.32    0.24
  -3   4  -3    3.38    0.37
   3  -4   3    3.65    0.36
   3  -4   3    3.49    0.23
   3  -4   3    3.59    0.17
   3  -4   3    3.35    0.36
  -4   4  -3   49.04    1.82
  -4   4  -3   50.29    1.91
  -4   4  -3   51.37    1.95
  -4   4  -3   49.70    1.83
   4  -4   3   52.69    1.95
   4  -4   3   51.12    1.82
  -5   4  -3   20.15    0.96
  -5   4  -3   20.91    0.89
  -5   4  -3   20.75    0.88
  -5   4  -3   17.99    0.91
   5  -4   3   20.95    0.97
   5  -4   3   20.48    0.87
   5  -4   3   20.35    0.95
  -6   4  -3    0.85    0.20
  -6   4  -3    0.65    0.18
   6  -4   3    0.79    0.20
   6  -4   3    0.75    0.20
   6  -4   3    0.70    0.21
  -7   4  -3    2.38    0.35
  -7   4  -3    2.85    0.35
   7  -4   3    2.22    0.35
   7  -4   3    2.85    0.40
  -8   4  -3   -0.06    0.12
  -8   4  -3   -0.06    0.13
   8  -4   3    0.00    0.13
   8  -4   3    0.12    0.14
  -9   4  -3   14.91    0.85
  -9   4  -3   14.47    0.87
   9  -4   3   13.78    0.88
 -10   4  -3    0.13    0.20
 -10   4  -3   -0.10    0.15
  10  -4   3    0.04    0.18
 -11   4  -3   -0.04    0.17
 -11   4  -3    0.06    0.22
  11  -4   3    0.18    0.22
 -12   4  -3    1.05    0.35
 -12   4  -3    1.44    0.40
  12  -4   3    1.14    0.38
 -13   4  -3    0.51    0.32
  13  -4   3    0.94    0.39
 -14   4  -3   -0.50    0.22
  14  -4   3   -0.24    0.27
  12   3  -3    0.66    0.43
 -12  -3   3    0.76    0.38
 -12  -3   3    0.23    0.39
  11   3  -3   -0.07    0.30
 -11  -3   3   -0.38    0.24
 -11  -3   3   -0.14    0.22
  10   3  -3    1.88    0.49
 -10  -3   3    1.33    0.39
 -10  -3   3    1.34    0.41
   9   3  -3    0.52    0.35
  -9  -3   3    0.64    0.31
  -9  -3   3    0.53    0.29
   8   3  -3    0.34    0.27
  -8  -3   3    0.10    0.20
  -8  -3   3    0.31    0.24
   7   3  -3    3.62    0.53
  -7  -3   3    2.72    0.45
  -7  -3   3    2.43    0.42
   6   3  -3    2.89    0.46
  -6  -3   3    2.37    0.40
  -6  -3   3    1.67    0.33
   5   3  -3    2.49    0.39
   5   3  -3    2.32    0.36
  -5  -3   3    2.93    0.41
  -5  -3   3    2.86    0.39
   4   3  -3    2.79    0.36
   4   3  -3    3.04    0.40
  -4  -3   3    3.08    0.37
  -4  -3   3    3.13    0.39
  -4  -3   3    2.67    0.37
   3   3  -3    7.81    0.50
   3   3  -3    5.98    0.48
  -3  -3   3    7.45    0.51
  -3  -3   3    6.83    0.46
  -3  -3   3    7.31    0.51
   2   3  -3   61.06    2.38
   2   3  -3   67.11    2.37
  -2  -3   3   65.65    2.40
  -2  -3   3   63.91    2.38
  -2  -3   3   63.57    2.32
   1   3  -3   35.85    1.43
   1   3  -3   36.71    1.46
  -1  -3   3   38.44    1.46
  -1  -3   3   37.13    1.40
  -1  -3   3   36.19    1.45
   0   3  -3   22.10    0.93
   0   3  -3   21.50    0.79
   0   3  -3   21.33    0.92
   0  -3   3   21.25    0.86
   0  -3   3   21.70    0.92
   0  -3   3   22.71    0.94
  -1   3  -3    0.02    0.04
  -1   3  -3   -0.02    0.07
  -1   3  -3    0.06    0.08
   1  -3   3    0.05    0.08
   1  -3   3   -0.01    0.03
   1  -3   3   -0.02    0.04
   1  -3   3   -0.01    0.06
  -2   3  -3    1.76    0.22
  -2   3  -3    1.58    0.20
  -2   3  -3    1.41    0.14
   2  -3   3    1.54    0.14
   2  -3   3    1.34    0.19
   2  -3   3    1.57    0.21
  -3   3  -3    5.09    0.35
  -3   3  -3    5.31    0.30
  -3   3  -3    4.97    0.33
   3  -3   3    5.52    0.35
   3  -3   3    5.86    0.30
   3  -3   3    5.91    0.37
  -4   3  -3   50.91    1.92
  -4   3  -3   55.96    1.95
  -4   3  -3   55.32    2.01
  -4   3  -3   53.65    1.97
   4  -3   3   56.63    2.01
   4  -3   3   52.61    1.98
   4  -3   3   53.58    1.93
  -5   3  -3   13.20    0.68
  -5   3  -3   12.67    0.63
  -5   3  -3   12.52    0.65
   5  -3   3   12.72    0.67
   5  -3   3   13.42    0.63
   5  -3   3   12.78    0.67
  -6   3  -3   19.52    0.93
  -6   3  -3   20.75    0.92
   6  -3   3   20.46    0.93
   6  -3   3   19.48    0.95
   6  -3   3   20.48    0.97
  -7   3  -3   10.22    0.61
  -7   3  -3    9.54    0.61
   7  -3   3    9.59    0.63
   7  -3   3   10.05    0.64
  -8   3  -3    3.92    0.45
  -8   3  -3    3.65    0.44
   8  -3   3    3.64    0.47
   8  -3   3    3.68    0.46
  -9   3  -3    0.16    0.18
  -9   3  -3   -0.16    0.13
   9  -3   3    0.04    0.15
 -10   3  -3    2.42    0.44
 -10   3  -3    2.24    0.40
  10  -3   3    3.81    0.55
 -11   3  -3    0.79    0.32
 -11   3  -3    0.40    0.26
  11  -3   3    1.09    0.37
 -12   3  -3    2.10    0.45
 -12   3  -3    1.75    0.45
  12  -3   3    2.22    0.51
 -13   3  -3   -0.19    0.24
  13  -3   3    0.04    0.29
  12   2  -3    1.31    0.51
 -12  -2   3    0.55    0.35
 -12  -2   3    2.21    0.57
  11   2  -3    0.03    0.28
 -11  -2   3    0.27    0.31
 -11  -2   3    0.31    0.27
  10   2  -3    0.97    0.39
 -10  -2   3    1.57    0.43
 -10  -2   3    0.94    0.34
   9   2  -3    0.86    0.34
  -9  -2   3    0.68    0.28
  -9  -2   3    1.14    0.35
   8   2  -3    0.61    0.28
  -8  -2   3    1.67    0.36
   7   2  -3    1.02    0.30
  -7  -2   3    0.71    0.25
   6   2  -3    0.13    0.16
   6   2  -3    0.01    0.13
  -6  -2   3    0.03    0.12
   5   2  -3    1.41    0.27
   5   2  -3    0.91    0.24
  -5  -2   3    0.86    0.22
  -5  -2   3    1.06    0.25
   4   2  -3    0.16    0.12
   4   2  -3   -0.10    0.08
  -4  -2   3    0.13    0.12
  -4  -2   3    0.03    0.11
   3   2  -3    1.98    0.26
   3   2  -3    1.52    0.24
  -3  -2   3    1.84    0.26
  -3  -2   3    1.60    0.24
   2   2  -3    1.26    0.21
   2   2  -3    1.11    0.18
  -2  -2   3    1.06    0.18
  -2  -2   3    0.98    0.16
  -2  -2   3    1.05    0.18
   1   2  -3   46.60    1.77
   1   2  -3   49.86    1.77
  -1  -2   3   48.92    1.78
  -1  -2   3   48.47    1.71
  -1  -2   3   50.19    1.78
   0   2  -3    4.32    0.28
   0   2  -3    5.15    0.29
   0   2  -3    4.49    0.18
   0  -2   3    4.33    0.19
   0  -2   3    4.37    0.28
   0  -2   3    4.57    0.29
  -1   2  -3  143.40    4.66
  -1   2  -3  144.16    4.76
  -1   2  -3  147.00    4.76
   1  -2   3  139.51    4.76
   1  -2   3  139.82    4.75
   1  -2   3  145.77    4.66
  -2   2  -3    0.36    0.09
  -2   2  -3    0.44    0.10
   2  -2   3    0.47    0.10
   2  -2   3    0.51    0.11
   2  -2   3    0.38    0.08
  -3   2  -3   15.89    0.69
  -3   2  -3   15.62    0.67
   3  -2   3   15.71    0.65
   3  -2   3   16.36    0.68
   3  -2   3   15.53    0.68
  -4   2  -3   10.23    0.51
  -4   2  -3    9.85    0.51
  -4   2  -3    9.69    0.50
   4  -2   3    9.94    0.51
   4  -2   3    9.50    0.48
   4  -2   3    9.32    0.50
  -5   2  -3   18.95    0.85
  -5   2  -3   18.31    0.85
  -5   2  -3   19.37    0.88
   5  -2   3   19.64    0.85
   5  -2   3   18.62    0.87
   5  -2   3   19.81    0.87
  -6   2  -3    0.56    0.17
  -6   2  -3    0.67    0.18
   6  -2   3    0.48    0.16
   6  -2   3    0.77    0.20
  -7   2  -3    3.21    0.38
  -7   2  -3    3.25    0.38
   7  -2   3    4.17    0.46
   7  -2   3    3.66    0.42
  -8   2  -3   -0.02    0.14
  -8   2  -3   -0.07    0.14
   8  -2   3    0.17    0.16
   8  -2   3   -0.04    0.11
  -9   2  -3    9.63    0.70
  -9   2  -3    9.39    0.67
   9  -2   3   10.47    0.75
 -10   2  -3    0.33    0.24
 -10   2  -3    0.24    0.21
  10  -2   3    0.55    0.25
 -11   2  -3   -0.07    0.18
 -11   2  -3    0.45    0.28
  11  -2   3   -0.02    0.22
 -12   2  -3    0.18    0.25
 -12   2  -3    0.05    0.25
  12  -2   3    0.23    0.31
 -13   2  -3   -0.08    0.25
  13  -2   3    0.21    0.34
  13   1  -3   -0.42    0.27
 -13  -1   3    0.48    0.33
 -13  -1   3   -0.26    0.26
 -13  -1   3    0.44    0.34
  12   1  -3    0.93    0.44
 -12  -1   3    0.54    0.34
 -12  -1   3    0.59    0.34
  11   1  -3    0.90    0.35
 -11  -1   3    0.32    0.27
  10   1  -3    5.94    0.78
 -10  -1   3    4.85    0.66
   9   1  -3    0.63    0.28
  -9  -1   3    1.62    0.38
   8   1  -3    0.17    0.21
  -8  -1   3    0.11    0.17
   7   1  -3    1.37    0.32
  -7  -1   3    1.08    0.27
   6   1  -3    2.78    0.38
   6   1  -3    2.47    0.37
   6   1  -3    2.28    0.28
  -6  -1   3    2.38    0.36
   5   1  -3    0.33    0.11
   5   1  -3    0.27    0.14
   5   1  -3    0.25    0.14
  -5  -1   3    0.15    0.12
  -5  -1   3    0.21    0.13
   4   1  -3   -0.02    0.08
   4   1  -3    0.01    0.06
   4   1  -3    0.08    0.09
  -4  -1   3    0.06    0.09
  -4  -1   3   -0.02    0.08
   3   1  -3    2.28    0.27
   3   1  -3    2.24    0.25
   3   1  -3    2.25    0.17
  -3  -1   3    2.24    0.25
  -3  -1   3    2.27    0.25
   2   1  -3   48.63    1.72
   2   1  -3   49.17    1.75
   2   1  -3   47.35    1.62
  -2  -1   3   49.11    1.74
  -2  -1   3   46.88    1.72
   1   1  -3   26.29    0.95
   1   1  -3   24.94    0.96
   1   1  -3   25.72    0.85
  -1  -1   3   24.90    0.95
  -1  -1   3   24.85    0.94
   0   1  -3   99.29    3.28
   0   1  -3  106.68    3.22
   0   1  -3   95.29    3.29
   0  -1   3   95.03    3.29
   0  -1   3  100.00    3.29
  -1   1  -3   68.40    2.15
  -1   1  -3   62.99    2.30
  -1   1  -3   65.34    2.20
   1  -1   3   64.88    2.20
   1  -1   3   66.47    2.20
  -2   1  -3   27.22    1.00
  -2   1  -3   27.95    0.99
   2  -1   3   27.77    1.00
   2  -1   3   27.30    1.00
  -3   1  -3    7.59    0.37
  -3   1  -3    6.94    0.36
   3  -1   3    6.99    0.37
   3  -1   3    6.76    0.36
  -4   1  -3   45.49    1.64
  -4   1  -3   42.77    1.61
  -4   1  -3   44.99    1.63
   4  -1   3   45.38    1.63
   4  -1   3   41.22    1.62
  -5   1  -3    5.01    0.35
  -5   1  -3    4.19    0.33
  -5   1  -3    4.18    0.32
   5  -1   3    4.34    0.34
   5  -1   3    4.01    0.33
  -6   1  -3   11.38    0.63
  -6   1  -3   11.76    0.64
   6  -1   3   11.48    0.64
   6  -1   3   11.44    0.65
  -7   1  -3    1.22    0.25
  -7   1  -3    1.28    0.25
   7  -1   3    0.80    0.23
   7  -1   3    0.98    0.24
  -8   1  -3    1.98    0.35
  -8   1  -3    2.28    0.37
   8  -1   3    2.19    0.38
   8  -1   3    3.20    0.44
  -9   1  -3    0.27    0.20
  -9   1  -3    0.40    0.22
   9  -1   3    0.32    0.21
 -10   1  -3    2.09    0.41
 -10   1  -3    2.36    0.43
  10  -1   3    2.13    0.43
 -11   1  -3    2.71    0.50
 -11   1  -3    3.15    0.53
  11  -1   3    3.10    0.57
 -12   1  -3    0.12    0.26
  12  -1   3   -0.01    0.28
 -13   1  -3   -0.03    0.27
 -13   1  -3   -0.29    0.22
  13  -1   3    0.33    0.34
  13   0  -3    0.34    0.37
 -13   0   3    0.13    0.31
  12   0  -3    7.70    0.99
 -12   0   3    6.89    0.88
  11   0  -3    0.64    0.33
 -11   0   3    0.77    0.33
  10   0  -3    8.43    0.93
 -10   0   3    9.90    0.80
   9   0  -3    0.20    0.24
  -9   0   3    0.15    0.19
   8   0  -3    5.40    0.63
  -8   0   3    5.47    0.61
   7   0  -3   15.46    0.89
  -7   0   3   14.54    0.85
   6   0  -3    0.08    0.10
   6   0  -3   -0.09    0.08
   6   0  -3   -0.08    0.08
  -6   0   3   -0.01    0.11
  -6   0   3    0.09    0.12
   5   0  -3    6.07    0.44
   5   0  -3    5.73    0.36
   5   0  -3    6.57    0.44
  -5   0   3    6.89    0.46
  -5   0   3    5.73    0.42
   4   0  -3    7.06    0.41
   4   0  -3    6.11    0.40
   4   0  -3    5.85    0.33
  -4   0   3    6.00    0.39
  -4   0   3    6.78    0.42
   3   0  -3    6.72    0.36
   3   0  -3    6.01    0.31
   3   0  -3    6.61    0.37
  -3   0   3    6.02    0.31
  -3   0   3    6.58    0.37
  -3   0   3    6.40    0.36
   2   0  -3    0.75    0.12
   2   0  -3    0.80    0.12
   2   0  -3    0.76    0.09
  -2   0   3    0.70    0.11
  -2   0   3    0.99    0.14
  -2   0   3    0.78    0.09
   1   0  -3   23.29    0.79
   1   0  -3   25.20    0.79
   1   0  -3   23.35    0.82
   1   0  -3   22.92    0.80
  -1   0   3   21.10    0.78
  -1   0   3   23.11    0.81
  -1   0   3   19.89    0.81
   0   0  -3   18.71    0.60
   0   0   3   14.97    0.56
   0   0   3   15.94    0.55
  -1   0  -3  211.14    6.94
   1   0   3  215.61    6.92
   1   0   3  214.52    6.92
  -2   0  -3   14.55    0.56
  -2   0  -3   13.94    0.59
   2   0   3   14.37    0.56
   2   0   3   14.80    0.57
  -3   0  -3   41.91    1.54
  -3   0  -3   43.21    1.55
   3   0   3   44.15    1.56
   3   0   3   43.70    1.55
  -4   0  -3    7.62    0.43
  -4   0  -3    8.05    0.44
  -4   0  -3    8.05    0.44
   4   0   3    7.77    0.43
   4   0   3    7.60    0.44
  -5   0  -3    6.86    0.43
  -5   0  -3    7.24    0.45
  -5   0  -3    6.27    0.42
   5   0   3    7.10    0.44
   5   0   3    6.29    0.44
  -6   0  -3    0.58    0.17
  -6   0  -3    0.23    0.15
   6   0   3    0.68    0.19
   6   0   3    0.18    0.13
  -7   0  -3    0.32    0.17
  -7   0  -3    0.05    0.12
   7   0   3   -0.07    0.11
   7   0   3    0.26    0.15
  -8   0  -3   -0.12    0.11
  -8   0  -3    0.00    0.16
   8   0   3    0.18    0.17
   8   0   3   -0.04    0.16
  -9   0  -3    3.04    0.47
  -9   0  -3    1.60    0.35
   9   0   3    2.55    0.45
 -10   0  -3    0.09    0.17
 -10   0  -3    0.58    0.27
  10   0   3   -0.05    0.23
 -11   0  -3   -0.10    0.24
 -11   0  -3    0.05    0.23
 -11   0  -3   -0.19    0.20
  11   0   3    0.09    0.25
 -12   0  -3    0.00    0.24
 -12   0  -3    0.12    0.25
  12   0   3   -0.02    0.23
  14  -1  -3    1.62    0.57
 -14   1   3    1.79    0.46
 -14   1   3    1.80    0.55
  13  -1  -3    0.13    0.27
 -13   1   3    0.12    0.27
  12  -1  -3    0.06    0.25
 -12   1   3    0.09    0.25
  11  -1  -3    0.52    0.29
 -11   1   3    0.38    0.28
  10  -1  -3   20.94    1.26
 -10   1   3   21.52    1.24
   9  -1  -3    5.80    0.65
  -9   1   3    4.53    0.56
   8  -1  -3   -0.07    0.11
  -8   1   3    0.00    0.13
   7  -1  -3    8.74    0.65
   7  -1  -3    7.48    0.57
  -7   1   3    9.36    0.61
   6  -1  -3    0.11    0.11
   6  -1  -3    0.20    0.10
   6  -1  -3    0.01    0.10
  -6   1   3    0.02    0.09
  -6   1   3   -0.12    0.08
   5  -1  -3    5.99    0.41
   5  -1  -3    5.94    0.41
   5  -1  -3    5.59    0.35
  -5   1   3    5.04    0.34
  -5   1   3    5.48    0.39
  -5   1   3    6.40    0.42
   4  -1  -3   35.26    1.28
   4  -1  -3   34.01    1.35
   4  -1  -3   33.41    1.33
  -4   1   3   34.58    1.34
  -4   1   3   37.11    1.38
  -4   1   3   35.32    1.29
   3  -1  -3    1.73    0.20
   3  -1  -3    1.72    0.17
   3  -1  -3    2.20    0.22
  -3   1   3    2.07    0.21
  -3   1   3    1.60    0.16
  -3   1   3    1.50    0.18
   2  -1  -3   19.70    0.74
   2  -1  -3   20.03    0.75
   2  -1  -3   19.75    0.72
   2  -1  -3   19.63    0.76
  -2   1   3   20.38    0.76
  -2   1   3   20.66    0.74
  -2   1   3   19.27    0.75
   1  -1  -3   10.40    0.39
   1  -1  -3    9.84    0.43
   1  -1  -3   10.58    0.41
  -1   1   3   10.51    0.39
  -1   1   3   10.19    0.39
  -1   1   3    9.81    0.43
   0  -1  -3   38.97    1.34
   0  -1  -3   39.36    1.27
   0  -1  -3   39.13    1.31
   0   1   3   37.71    1.28
   0   1   3   37.60    1.28
  -1  -1  -3   12.01    0.49
  -1  -1  -3   11.81    0.51
  -1  -1  -3   11.70    0.44
   1   1   3   11.53    0.45
   1   1   3   11.51    0.46
  -2  -1  -3   54.50    1.90
  -2  -1  -3   52.93    1.83
  -2  -1  -3   51.59    1.84
   2   1   3   51.99    1.85
   2   1   3   55.30    1.84
  -3  -1  -3   10.19    0.48
  -3  -1  -3    9.22    0.47
  -3  -1  -3    9.19    0.46
  -3  -1  -3   10.01    0.51
   3   1   3    8.92    0.46
   3   1   3    9.38    0.48
  -4  -1  -3   28.75    1.11
  -4  -1  -3   26.05    1.09
  -4  -1  -3   26.50    1.14
  -4  -1  -3   26.97    1.09
   4   1   3   27.21    1.10
   4   1   3   26.04    1.12
  -5  -1  -3   43.77    1.69
  -5  -1  -3   44.45    1.67
  -5  -1  -3   43.88    1.77
  -5  -1  -3   41.28    1.71
   5   1   3   41.46    1.70
   5   1   3   42.35    1.67
  -6  -1  -3    0.05    0.11
  -6  -1  -3   -0.06    0.12
  -6  -1  -3   -0.11    0.08
   6   1   3   -0.08    0.08
   6   1   3   -0.08    0.09
  -7  -1  -3    9.18    0.64
  -7  -1  -3    9.57    0.68
  -7  -1  -3    9.43    0.61
   7   1   3    8.36    0.62
   7   1   3    9.76    0.68
  -8  -1  -3    1.91    0.39
  -8  -1  -3    1.79    0.35
  -8  -1  -3    1.38    0.30
   8   1   3    1.76    0.34
   8   1   3    2.30    0.41
  -9  -1  -3    0.64    0.27
  -9  -1  -3    0.71    0.27
  -9  -1  -3    0.61    0.24
   9   1   3    0.50    0.28
 -10  -1  -3    0.63    0.30
 -10  -1  -3    0.85    0.33
 -10  -1  -3    1.01    0.32
  10   1   3    0.73    0.33
 -11  -1  -3    1.76    0.41
 -11  -1  -3    1.25    0.41
  11   1   3    2.17    0.54
 -12  -1  -3    0.19    0.26
 -12  -1  -3    0.48    0.32
  12   1   3    0.38    0.33
  14  -2  -3    0.32    0.45
 -14   2   3    0.42    0.39
 -14   2   3   -0.01    0.29
  13  -2  -3    1.15    0.45
 -13   2   3    1.36    0.47
  12  -2  -3    1.63    0.47
 -12   2   3    2.08    0.48
  11  -2  -3    0.18    0.22
 -11   2   3    0.09    0.20
  10  -2  -3   25.29    1.44
 -10   2   3   30.86    1.50
   9  -2  -3    0.09    0.18
  -9   2   3    0.21    0.19
   8  -2  -3    0.45    0.19
  -8   2   3    0.39    0.19
   7  -2  -3    1.23    0.26
   7  -2  -3    0.81    0.22
  -7   2   3    0.90    0.22
   6  -2  -3    1.43    0.22
   6  -2  -3    1.50    0.26
   6  -2  -3    1.52    0.26
  -6   2   3    1.17    0.20
  -6   2   3    0.83    0.20
  -6   2   3    1.63    0.27
   5  -2  -3   28.02    1.13
   5  -2  -3   24.80    1.11
   5  -2  -3   27.84    1.06
  -5   2   3   26.06    1.12
  -5   2   3   27.28    1.14
  -5   2   3   25.36    1.05
   4  -2  -3    1.23    0.19
   4  -2  -3    0.98    0.15
   4  -2  -3    1.01    0.17
  -4   2   3    0.88    0.17
  -4   2   3    1.00    0.16
  -4   2   3    1.22    0.18
   3  -2  -3   10.75    0.42
   3  -2  -3    9.15    0.47
   3  -2  -3    9.62    0.47
   3  -2  -3    9.90    0.46
  -3   2   3    9.87    0.47
  -3   2   3    9.88    0.48
  -3   2   3   10.65    0.46
   2  -2  -3    5.83    0.31
   2  -2  -3    5.32    0.28
   2  -2  -3    5.16    0.28
   2  -2  -3    5.32    0.27
  -2   2   3    5.43    0.29
  -2   2   3    5.16    0.28
  -2   2   3    5.27    0.28
   1  -2  -3   57.20    1.88
   1  -2  -3   50.52    1.92
   1  -2  -3   55.61    1.90
   1  -2  -3   55.22    1.87
  -1   2   3   53.35    1.92
  -1   2   3   55.04    1.87
  -1   2   3   55.52    1.87
   0  -2  -3    0.13    0.06
   0  -2  -3    0.09    0.07
   0  -2  -3    0.12    0.06
   0   2   3    0.20    0.07
   0   2   3    0.12    0.06
  -1  -2  -3    6.26    0.36
  -1  -2  -3    6.22    0.33
  -1  -2  -3    5.87    0.32
  -1  -2  -3    6.17    0.32
   1   2   3    6.13    0.32
   1   2   3    6.86    0.34
  -2  -2  -3   30.39    1.21
  -2  -2  -3   30.52    1.14
  -2  -2  -3   29.61    1.15
   2   2   3   30.75    1.15
   2   2   3   29.52    1.16
  -3  -2  -3    6.71    0.45
  -3  -2  -3    7.16    0.40
  -3  -2  -3    7.59    0.43
  -3  -2  -3    7.65    0.42
   3   2   3    6.39    0.42
   3   2   3    7.00    0.41
  -4  -2  -3    3.35    0.32
  -4  -2  -3    2.58    0.30
  -4  -2  -3    2.51    0.30
  -4  -2  -3    3.44    0.38
   4   2   3    3.30    0.33
   4   2   3    2.39    0.30
  -5  -2  -3    4.98    0.42
  -5  -2  -3    5.85    0.56
  -5  -2  -3    5.63    0.40
   5   2   3    6.17    0.44
   5   2   3    5.51    0.45
  -6  -2  -3    6.42    0.50
  -6  -2  -3    5.22    0.43
  -6  -2  -3    6.20    0.61
   6   2   3    5.89    0.58
   6   2   3    7.18    0.51
  -7  -2  -3    0.63    0.21
  -7  -2  -3    0.52    0.21
  -7  -2  -3    0.37    0.20
   7   2   3    0.42    0.20
   7   2   3    0.48    0.23
  -8  -2  -3    1.52    0.38
  -8  -2  -3    0.81    0.28
  -8  -2  -3    1.25    0.30
   8   2   3    0.80    0.31
  -9  -2  -3    0.32    0.23
  -9  -2  -3    0.47    0.26
  -9  -2  -3    0.25    0.23
   9   2   3    0.56    0.29
 -10  -2  -3    2.19    0.44
 -10  -2  -3    2.19    0.50
  10   2   3    2.36    0.52
 -11  -2  -3   -0.13    0.21
 -11  -2  -3    0.03    0.28
  11   2   3    0.32    0.33
  14  -3  -3    0.51    0.37
 -14   3   3    0.16    0.30
 -14   3   3    0.82    0.41
  13  -3  -3    0.04    0.28
 -13   3   3    0.27    0.31
  12  -3  -3   -0.03    0.22
 -12   3   3   -0.02    0.22
  11  -3  -3    2.02    0.45
 -11   3   3    2.21    0.45
  10  -3  -3   18.88    1.15
 -10   3   3   20.16    1.15
   9  -3  -3    2.36    0.41
  -9   3   3    1.84    0.36
   8  -3  -3    0.57    0.20
  -8   3   3    0.48    0.19
  -8   3   3    0.33    0.17
   7  -3  -3    0.02    0.12
   7  -3  -3    0.04    0.10
  -7   3   3    0.07    0.12
  -7   3   3   -0.07    0.11
  -7   3   3    0.07    0.11
   6  -3  -3   32.02    1.27
   6  -3  -3   29.78    1.32
   6  -3  -3   31.54    1.33
  -6   3   3   31.36    1.35
  -6   3   3   31.98    1.33
  -6   3   3   30.97    1.26
   5  -3  -3    1.71    0.22
   5  -3  -3    1.51    0.16
   5  -3  -3    1.59    0.24
   5  -3  -3    1.38    0.23
  -5   3   3    1.44    0.24
  -5   3   3    1.38    0.20
  -5   3   3    1.47    0.23
   4  -3  -3   23.92    0.89
   4  -3  -3   23.80    0.99
   4  -3  -3   23.17    0.98
   4  -3  -3   23.92    0.96
  -4   3   3   22.52    0.98
  -4   3   3   24.52    1.00
  -4   3   3   23.81    0.94
   3  -3  -3    4.96    0.27
   3  -3  -3    5.60    0.33
   3  -3  -3    5.86    0.34
   3  -3  -3    4.85    0.32
  -3   3   3    5.26    0.32
  -3   3   3    5.10    0.32
   2  -3  -3    0.44    0.11
   2  -3  -3    0.33    0.09
   2  -3  -3    0.50    0.10
   2  -3  -3    0.41    0.10
   2  -3  -3    0.59    0.13
  -2   3   3    0.47    0.11
  -2   3   3    0.45    0.10
  -2   3   3    0.38    0.10
   1  -3  -3    8.04    0.43
   1  -3  -3    7.88    0.40
   1  -3  -3    8.66    0.42
   1  -3  -3    8.28    0.40
   1  -3  -3    8.13    0.45
  -1   3   3    8.21    0.41
  -1   3   3    8.54    0.42
  -1   3   3    7.69    0.44
   0  -3  -3   97.33    3.33
   0  -3  -3   94.96    3.26
   0  -3  -3   99.00    3.28
   0  -3  -3   95.14    3.27
   0   3   3   94.84    3.28
   0   3   3   96.50    3.28
  -1  -3  -3    8.40    0.51
  -1  -3  -3    9.31    0.47
  -1  -3  -3    8.64    0.47
  -1  -3  -3    9.89    0.48
   1   3   3    9.58    0.48
   1   3   3    9.16    0.49
  -2  -3  -3   54.58    2.15
  -2  -3  -3   58.56    2.09
  -2  -3  -3   56.52    2.09
   2   3   3   59.11    2.12
   2   3   3   58.13    2.09
  -3  -3  -3    4.76    0.32
  -3  -3  -3    5.72    0.39
  -3  -3  -3    4.58    0.47
  -3  -3  -3    4.97    0.38
   3   3   3    5.15    0.37
   3   3   3    4.97    0.39
  -4  -3  -3    4.86    0.35
  -4  -3  -3    4.19    0.47
  -4  -3  -3    4.47    0.45
   4   3   3    4.78    0.39
   4   3   3    4.51    0.46
  -5  -3  -3    9.83    0.67
  -5  -3  -3    8.66    0.60
  -5  -3  -3    9.25    0.55
   5   3   3    9.17    0.60
   5   3   3    9.44    0.65
  -6  -3  -3   -0.02    0.12
  -6  -3  -3    0.07    0.15
  -6  -3  -3   -0.05    0.11
   6   3   3    0.08    0.16
   6   3   3    0.06    0.16
  -7  -3  -3    4.81    0.52
  -7  -3  -3    5.84    0.68
  -7  -3  -3    6.07    0.64
   7   3   3    6.38    0.79
   7   3   3    6.04    0.68
  -8  -3  -3    0.12    0.20
  -8  -3  -3    0.04    0.20
  -8  -3  -3    0.07    0.18
   8   3   3    0.70    0.31
  -9  -3  -3   -0.16    0.18
  -9  -3  -3    0.22    0.25
  -9  -3  -3    0.15    0.22
   9   3   3   -0.03    0.20
 -10  -3  -3    1.54    0.46
 -10  -3  -3    0.85    0.33
  10   3   3    0.69    0.36
 -11  -3  -3    1.82    0.53
 -11  -3  -3    1.30    0.40
  11   3   3    2.44    0.63
  14  -4  -3    0.10    0.34
 -14   4   3    0.24    0.36
 -14   4   3    0.12    0.31
  13  -4  -3    0.24    0.27
 -13   4   3    0.25    0.26
  12  -4  -3    1.64    0.44
 -12   4   3    1.42    0.43
  11  -4  -3    2.83    0.52
 -11   4   3    3.09    0.53
  10  -4  -3    8.89    0.85
 -10   4   3    6.38    0.70
   9  -4  -3    2.90    0.45
  -9   4   3    1.66    0.34
  -9   4   3    1.86    0.34
   8  -4  -3    0.47    0.20
  -8   4   3    0.20    0.15
  -8   4   3    0.21    0.16
   7  -4  -3    0.73    0.14
   7  -4  -3    0.23    0.15
  -7   4   3    0.39    0.18
  -7   4   3    0.43    0.16
  -7   4   3    0.29    0.15
   6  -4  -3    4.94    0.41
   6  -4  -3    5.65    0.32
   6  -4  -3    5.37    0.42
   6  -4  -3    4.84    0.36
  -6   4   3    5.38    0.44
  -6   4   3    4.80    0.37
  -6   4   3    5.16    0.42
   5  -4  -3   30.04    1.22
   5  -4  -3   30.35    1.14
   5  -4  -3   29.88    1.27
   5  -4  -3   30.74    1.28
  -5   4   3   31.89    1.30
  -5   4   3   31.08    1.28
  -5   4   3   29.34    1.20
   4  -4  -3    1.33    0.16
   4  -4  -3    1.85    0.24
   4  -4  -3    1.17    0.20
   4  -4  -3    1.05    0.18
  -4   4   3    1.41    0.21
  -4   4   3    1.12    0.18
  -4   4   3    1.40    0.22
   3  -4  -3    8.89    0.49
   3  -4  -3    8.10    0.41
   3  -4  -3    8.70    0.48
   3  -4  -3    8.10    0.46
  -3   4   3    7.64    0.45
  -3   4   3    8.59    0.48
  -3   4   3    8.57    0.47
   2  -4  -3    2.69    0.26
   2  -4  -3    2.34    0.27
   2  -4  -3    2.01    0.22
   2  -4  -3    2.62    0.28
   2  -4  -3    2.47    0.27
  -2   4   3    2.33    0.26
  -2   4   3    2.30    0.26
  -2   4   3    2.10    0.25
   1  -4  -3   59.44    2.07
   1  -4  -3   56.08    2.10
   1  -4  -3   58.16    2.13
   1  -4  -3   57.24    2.09
  -1   4   3   59.31    2.11
  -1   4   3   57.81    2.15
  -1   4   3   58.76    2.11
   0  -4  -3    6.79    0.41
   0  -4  -3    7.05    0.45
   0  -4  -3    6.20    0.37
   0  -4  -3    6.24    0.40
   0   4   3    6.74    0.41
   0   4   3    5.87    0.44
   0   4   3    6.21    0.41
  -1  -4  -3    0.43    0.14
  -1  -4  -3    0.42    0.12
  -1  -4  -3    0.58    0.15
  -1  -4  -3    0.41    0.15
   1   4   3    0.33    0.14
   1   4   3    0.29    0.12
  -2  -4  -3    0.86    0.19
  -2  -4  -3    0.92    0.20
  -2  -4  -3    0.88    0.23
   2   4   3    0.97    0.19
   2   4   3    0.89    0.20
  -3  -4  -3    0.08    0.11
  -3  -4  -3   -0.04    0.11
   3   4   3    0.04    0.11
   3   4   3    0.09    0.12
  -4  -4  -3    1.30    0.27
  -4  -4  -3    1.17    0.21
  -4  -4  -3    0.83    0.25
   4   4   3    1.38    0.26
   4   4   3    0.99    0.26
  -5  -4  -3    0.37    0.19
  -5  -4  -3    0.25    0.15
  -5  -4  -3    0.07    0.17
   5   4   3    0.22    0.17
   5   4   3    0.02    0.14
  -6  -4  -3    1.27    0.28
  -6  -4  -3    0.91    0.28
  -6  -4  -3    0.83    0.30
   6   4   3    1.76    0.38
   6   4   3    1.42    0.32
  -7  -4  -3    0.04    0.19
  -7  -4  -3    0.07    0.19
  -7  -4  -3   -0.10    0.14
   7   4   3    0.26    0.23
  -8  -4  -3    1.47    0.33
  -8  -4  -3    1.48    0.43
  -8  -4  -3    1.56    0.39
   8   4   3    1.50    0.43
  -9  -4  -3   -0.13    0.17
  -9  -4  -3    0.04    0.20
   9   4   3    0.07    0.28
 -10  -4  -3    0.88    0.35
 -10  -4  -3    2.04    0.55
  10   4   3    1.10    0.44
 -15   5   3    1.15    0.43
  14  -5  -3    4.31    0.75
 -14   5   3    4.67    0.75
 -14   5   3    3.94    0.61
  13  -5  -3    4.86    0.76
 -13   5   3    2.32    0.52
  12  -5  -3    0.14    0.24
 -12   5   3    0.33    0.29
  11  -5  -3    0.50    0.28
 -11   5   3    1.02    0.32
  10  -5  -3    5.37    0.66
 -10   5   3    5.49    0.58
 -10   5   3    6.48    0.69
   9  -5  -3   -0.11    0.11
   9  -5  -3    0.23    0.14
  -9   5   3    0.16    0.17
  -9   5   3    0.07    0.17
   8  -5  -3   15.68    0.71
   8  -5  -3   14.92    0.90
  -8   5   3   16.72    0.92
  -8   5   3   14.70    0.83
   7  -5  -3    1.08    0.17
   7  -5  -3    1.27    0.26
  -7   5   3    0.88    0.25
  -7   5   3    0.69    0.20
  -7   5   3    0.93    0.27
   6  -5  -3    1.39    0.29
   6  -5  -3    1.26    0.18
   6  -5  -3    0.92    0.22
  -6   5   3    1.44    0.28
  -6   5   3    0.93    0.22
  -6   5   3    1.28    0.22
   5  -5  -3    7.45    0.53
   5  -5  -3    8.42    0.44
   5  -5  -3    7.51    0.51
   5  -5  -3    9.83    0.54
  -5   5   3    8.20    0.55
  -5   5   3    9.25    0.55
  -5   5   3    9.08    0.51
   4  -5  -3   10.05    0.61
   4  -5  -3   10.55    0.60
   4  -5  -3   10.58    0.59
   4  -5  -3   10.26    0.51
  -4   5   3   11.74    0.62
  -4   5   3   11.74    0.64
  -4   5   3    9.80    0.55
   3  -5  -3    1.12    0.21
   3  -5  -3    0.88    0.19
   3  -5  -3    1.01    0.18
   3  -5  -3    0.78    0.18
   3  -5  -3    0.87    0.15
  -3   5   3    0.99    0.20
  -3   5   3    0.62    0.17
  -3   5   3    0.76    0.17
   2  -5  -3    5.05    0.37
   2  -5  -3    5.11    0.38
   2  -5  -3    5.09    0.38
   2  -5  -3    4.70    0.38
   2  -5  -3    5.25    0.33
  -2   5   3    4.93    0.38
  -2   5   3    4.48    0.36
  -2   5   3    3.80    0.38
   1  -5  -3    0.41    0.15
   1  -5  -3    0.62    0.16
   1  -5  -3    0.66    0.15
   1  -5  -3    0.41    0.15
  -1   5   3    0.45    0.15
  -1   5   3    0.47    0.15
  -1   5   3    0.59    0.17
   0  -5  -3   27.97    1.18
   0  -5  -3   28.25    1.23
   0  -5  -3   26.06    1.10
   0  -5  -3   26.70    1.17
   0   5   3   27.70    1.18
   0   5   3   26.97    1.23
   0   5   3   26.73    1.19
  -1  -5  -3    9.56    0.57
  -1  -5  -3    8.05    0.54
  -1  -5  -3    8.88    0.60
  -1  -5  -3    9.37    0.52
   1   5   3    8.80    0.56
   1   5   3    8.62    0.58
  -2  -5  -3   26.41    1.29
  -2  -5  -3   27.01    1.23
  -2  -5  -3   27.13    1.26
   2   5   3   27.66    1.27
   2   5   3   27.23    1.21
  -3  -5  -3    3.28    0.45
  -3  -5  -3    4.19    0.31
  -3  -5  -3    3.19    0.41
   3   5   3    3.03    0.39
   3   5   3    3.43    0.44
  -4  -5  -3    0.19    0.17
  -4  -5  -3    0.16    0.18
  -4  -5  -3   -0.04    0.11
   4   5   3    0.01    0.15
   4   5   3    0.22    0.19
  -5  -5  -3    0.55    0.24
  -5  -5  -3    0.68    0.28
  -5  -5  -3    0.50    0.19
   5   5   3    0.30    0.22
   5   5   3    0.55    0.24
  -6  -5  -3   -0.13    0.15
  -6  -5  -3   -0.07    0.12
  -6  -5  -3    0.01    0.18
   6   5   3    0.45    0.25
  -7  -5  -3    0.11    0.21
  -7  -5  -3    0.02    0.16
  -7  -5  -3    0.26    0.25
   7   5   3    0.57    0.28
  -8  -5  -3    0.35    0.27
  -8  -5  -3   -0.03    0.19
   8   5   3    0.19    0.26
  -9  -5  -3    0.62    0.35
  -9  -5  -3    0.40    0.25
   9   5   3    1.09    0.42
  15  -6  -3    0.10    0.37
  15  -6  -3    0.19    0.21
 -15   6   3    0.48    0.36
 -15   6   3    0.08    0.30
  14  -6  -3    0.24    0.20
  14  -6  -3   -0.22    0.22
 -14   6   3    0.22    0.30
 -14   6   3   -0.13    0.25
  13  -6  -3    0.00    0.26
  13  -6  -3    0.02    0.15
 -13   6   3   -0.33    0.20
 -13   6   3    0.00    0.26
  12  -6  -3    3.97    0.44
  12  -6  -3    3.74    0.62
 -12   6   3    3.26    0.56
  11  -6  -3   -0.17    0.19
  11  -6  -3    0.18    0.12
 -11   6   3    0.17    0.25
 -11   6   3    0.33    0.22
  10  -6  -3    6.29    0.43
  10  -6  -3    6.94    0.76
 -10   6   3    5.53    0.59
 -10   6   3    6.11    0.70
   9  -6  -3    0.10    0.11
   9  -6  -3    0.00    0.15
  -9   6   3    0.09    0.17
  -9   6   3   -0.18    0.13
   8  -6  -3    7.17    0.59
   8  -6  -3    7.52    0.45
  -8   6   3    7.71    0.56
  -8   6   3    8.05    0.63
   7  -6  -3    0.41    0.13
   7  -6  -3    0.41    0.19
  -7   6   3    0.29    0.16
  -7   6   3    0.65    0.21
   6  -6  -3    5.99    0.48
   6  -6  -3    7.14    0.40
  -6   6   3    6.69    0.51
  -6   6   3    6.71    0.47
  -6   6   3    5.69    0.58
   5  -6  -3   21.79    0.92
   5  -6  -3   22.09    1.05
  -5   6   3   21.43    1.07
  -5   6   3   23.29    1.01
  -5   6   3   21.47    1.05
   4  -6  -3    9.59    0.60
   4  -6  -3    9.46    0.51
   4  -6  -3   10.57    0.65
  -4   6   3    9.65    0.61
  -4   6   3   10.76    0.65
  -4   6   3   10.61    0.60
   3  -6  -3    1.33    0.21
   3  -6  -3    1.08    0.22
   3  -6  -3    0.93    0.22
   3  -6  -3    1.81    0.27
   3  -6  -3    1.78    0.29
  -3   6   3    1.66    0.27
  -3   6   3    1.52    0.27
  -3   6   3    1.34    0.27
   2  -6  -3    0.64    0.19
   2  -6  -3    0.98    0.18
   2  -6  -3    0.91    0.22
   2  -6  -3    1.07    0.21
   2  -6  -3    0.89    0.22
  -2   6   3    0.65    0.19
  -2   6   3    0.94    0.22
  -2   6   3    0.74    0.19
   1  -6  -3   14.56    0.77
   1  -6  -3   15.32    0.82
   1  -6  -3   13.41    0.68
   1  -6  -3   14.99    0.80
  -1   6   3   14.02    0.78
  -1   6   3   12.62    0.77
  -1   6   3   14.89    0.80
   0  -6  -3    0.16    0.14
   0  -6  -3    0.19    0.12
   0  -6  -3   -0.06    0.09
   0   6   3    0.32    0.18
   0   6   3    0.09    0.13
   0   6   3    0.22    0.14
  -1  -6  -3    0.17    0.15
  -1  -6  -3    0.34    0.15
  -1  -6  -3    0.02    0.12
   1   6   3   -0.03    0.14
   1   6   3    0.25    0.15
   1   6   3    0.30    0.17
  -2  -6  -3    0.70    0.24
  -2  -6  -3    0.65    0.21
  -2  -6  -3    0.40    0.13
   2   6   3    0.71    0.24
   2   6   3    0.70    0.23
  -3  -6  -3    3.28    0.46
  -3  -6  -3    2.61    0.46
  -3  -6  -3    3.22    0.33
   3   6   3    2.96    0.43
   3   6   3    3.47    0.49
  -4  -6  -3   -0.20    0.15
  -4  -6  -3    0.18    0.20
  -4  -6  -3    0.05    0.10
   4   6   3    0.43    0.25
   4   6   3    0.34    0.22
  -5  -6  -3    0.01    0.12
  -5  -6  -3    0.16    0.21
  -5  -6  -3   -0.03    0.18
   5   6   3    0.03    0.20
  -6  -6  -3   -0.10    0.14
  -6  -6  -3   -0.14    0.19
  -6  -6  -3    0.10    0.23
   6   6   3    0.19    0.24
  -7  -6  -3    2.31    0.39
  -7  -6  -3    2.83    0.60
   7   6   3    2.30    0.52
  -8  -6  -3    0.16    0.32
  -8  -6  -3    0.24    0.22
   8   6   3   -0.17    0.25
  -9  -6  -3    0.97    0.43
  -9  -6  -3    0.50    0.29
   9   6   3    0.75    0.40
  15  -7  -3    0.94    0.29
  15  -7  -3    1.31    0.52
 -15   7   3    0.58    0.38
 -15   7   3    0.32    0.41
  14  -7  -3    0.17    0.30
  14  -7  -3    0.33    0.21
 -14   7   3    0.12    0.28
 -14   7   3   -0.01    0.26
  13  -7  -3    2.23    0.34
  13  -7  -3    2.27    0.53
 -13   7   3    2.18    0.42
 -13   7   3    2.50    0.57
  12  -7  -3    1.00    0.35
  12  -7  -3    1.07    0.24
 -12   7   3    0.99    0.35
 -12   7   3    0.88    0.29
 -12   7   3    1.40    0.36
  11  -7  -3    0.53    0.18
  11  -7  -3    0.64    0.31
 -11   7   3    1.01    0.34
 -11   7   3    0.23    0.22
  10  -7  -3    0.84    0.20
  10  -7  -3    0.76    0.31
 -10   7   3    0.74    0.27
 -10   7   3    1.28    0.34
   9  -7  -3   13.60    0.92
   9  -7  -3   15.49    0.74
  -9   7   3   14.66    0.87
  -9   7   3   15.05    0.95
   8  -7  -3   17.58    0.98
   8  -7  -3   13.82    0.72
  -8   7   3   16.14    0.87
  -8   7   3   14.53    0.91
   7  -7  -3    3.01    0.42
   7  -7  -3    2.19    0.28
  -7   7   3    2.54    0.38
  -7   7   3    3.16    0.38
   6  -7  -3   17.09    0.80
   6  -7  -3   18.02    0.96
  -6   7   3   17.05    0.95
  -6   7   3   18.09    0.89
  -6   7   3   17.64    1.00
   5  -7  -3    6.45    0.51
   5  -7  -3    5.72    0.40
  -5   7   3    7.03    0.53
  -5   7   3    6.68    0.55
  -5   7   3    6.56    0.47
   4  -7  -3    6.16    0.47
   4  -7  -3    5.89    0.41
   4  -7  -3    6.08    0.49
  -4   7   3    6.26    0.51
  -4   7   3    6.33    0.62
  -4   7   3    6.50    0.47
   3  -7  -3    4.09    0.44
   3  -7  -3    4.60    0.48
   3  -7  -3    3.77    0.37
  -3   7   3    5.46    0.55
  -3   7   3    4.03    0.47
  -3   7   3    3.72    0.41
   2  -7  -3    0.77    0.23
   2  -7  -3    0.60    0.16
   2  -7  -3    0.50    0.21
  -2   7   3    0.59    0.22
  -2   7   3    0.62    0.20
  -2   7   3    0.65    0.22
   1  -7  -3   -0.07    0.11
   1  -7  -3   -0.10    0.10
   1  -7  -3    0.18    0.12
  -1   7   3    0.15    0.16
  -1   7   3    0.03    0.12
  -1   7   3   -0.01    0.13
   0  -7  -3    5.12    0.57
   0  -7  -3    5.51    0.58
   0  -7  -3    6.06    0.44
   0   7   3    6.17    0.61
   0   7   3    5.18    0.57
   0   7   3    6.69    0.63
  -1  -7  -3    3.01    0.37
  -1  -7  -3    2.66    0.40
  -1  -7  -3    3.73    0.52
   1   7   3    2.49    0.41
   1   7   3    2.39    0.43
   1   7   3    3.51    0.46
  -2  -7  -3    3.77    0.50
  -2  -7  -3    4.04    0.56
  -2  -7  -3    3.82    0.39
   2   7   3    3.72    0.49
   2   7   3    3.79    0.51
   2   7   3    2.80    0.47
  -3  -7  -3    1.28    0.35
  -3  -7  -3    1.85    0.39
  -3  -7  -3    2.61    0.30
   3   7   3    2.62    0.50
   3   7   3    2.40    0.43
  -4  -7  -3    0.22    0.15
  -4  -7  -3    0.10    0.20
  -4  -7  -3   -0.27    0.15
   4   7   3    0.21    0.24
  -5  -7  -3   -0.02    0.13
  -5  -7  -3    0.00    0.22
  -5  -7  -3   -0.14    0.19
   5   7   3    0.13    0.23
  -6  -7  -3    0.67    0.35
  -6  -7  -3    0.77    0.24
   6   7   3    0.24    0.31
  -7  -7  -3    0.09    0.19
  -7  -7  -3    0.63    0.36
   7   7   3    0.37    0.34
  -8  -7  -3   -0.33    0.27
  -8  -7  -3    0.34    0.25
   8   7   3    0.09    0.33
  15  -8  -3    3.77    0.49
 -15   8   3    3.87    0.63
  14  -8  -3    0.01    0.17
  14  -8  -3    0.36    0.35
 -14   8   3   -0.20    0.26
 -14   8   3    0.07    0.26
  13  -8  -3    0.38    0.19
  13  -8  -3    0.00    0.27
 -13   8   3    0.24    0.24
 -13   8   3   -0.02    0.27
 -13   8   3    0.15    0.23
  12  -8  -3    0.01    0.13
  12  -8  -3    0.17    0.22
 -12   8   3   -0.23    0.17
 -12   8   3    0.11    0.26
 -12   8   3   -0.17    0.18
  11  -8  -3    3.89    0.63
  11  -8  -3    3.57    0.40
 -11   8   3    3.40    0.54
 -11   8   3    3.46    0.45
 -11   8   3    2.94    0.47
  10  -8  -3    0.99    0.22
  10  -8  -3    1.37    0.37
 -10   8   3    0.76    0.24
 -10   8   3    1.10    0.31
 -10   8   3    1.20    0.35
   9  -8  -3    0.05    0.12
   9  -8  -3    0.01    0.16
  -9   8   3    0.00    0.18
  -9   8   3   -0.07    0.17
   8  -8  -3    3.84    0.51
   8  -8  -3    3.97    0.40
  -8   8   3    3.30    0.48
  -8   8   3    4.36    0.34
  -8   8   3    4.04    0.48
   7  -8  -3    2.76    0.33
   7  -8  -3    2.35    0.41
  -7   8   3    2.84    0.39
  -7   8   3    2.68    0.41
  -7   8   3    3.56    0.32
   6  -8  -3    2.45    0.39
   6  -8  -3    2.63    0.31
  -6   8   3    1.96    0.31
  -6   8   3    2.26    0.37
   5  -8  -3    4.72    0.38
  -5   8   3    4.77    0.48
  -5   8   3    4.91    0.53
  -5   8   3    7.40    0.72
   4  -8  -3    7.74    0.59
   4  -8  -3    7.24    0.48
   4  -8  -3    7.02    0.54
  -4   8   3    8.30    0.62
  -4   8   3    7.58    0.74
  -4   8   3    6.70    0.52
   3  -8  -3    2.48    0.39
   3  -8  -3    1.84    0.28
   3  -8  -3    2.43    0.38
  -3   8   3    1.47    0.31
  -3   8   3    1.98    0.36
  -3   8   3    2.23    0.36
   2  -8  -3    1.52    0.25
   2  -8  -3    1.60    0.32
   2  -8  -3    2.39    0.40
  -2   8   3    1.49    0.31
  -2   8   3    1.74    0.35
  -2   8   3    1.17    0.29
   1  -8  -3    0.02    0.15
   1  -8  -3    0.05    0.14
   1  -8  -3   -0.06    0.09
  -1   8   3   -0.15    0.14
  -1   8   3    0.07    0.19
  -1   8   3    0.02    0.15
   0  -8  -3    0.02    0.16
   0  -8  -3   -0.22    0.12
   0  -8  -3    0.06    0.13
   0   8   3    0.02    0.16
   0   8   3    0.06    0.18
   0   8   3    0.10    0.21
  -1  -8  -3    1.60    0.35
  -1  -8  -3    0.91    0.30
   1   8   3    1.22    0.32
   1   8   3    1.25    0.32
   1   8   3    1.03    0.32
  -2  -8  -3    5.29    0.71
  -2  -8  -3    5.93    0.68
   2   8   3    7.80    0.93
   2   8   3    5.88    0.72
   2   8   3    4.63    0.64
  -3  -8  -3    3.78    0.55
  -3  -8  -3    2.79    0.53
   3   8   3    3.17    0.56
   3   8   3    3.03    0.52
  -4  -8  -3    2.10    0.48
  -4  -8  -3    2.06    0.46
   4   8   3    2.71    0.51
  -5  -8  -3    0.41    0.31
  -5  -8  -3    0.57    0.31
   5   8   3    0.27    0.28
  -6  -8  -3   -0.07    0.27
   6   8   3    1.15    0.47
  -7  -8  -3    2.04    0.58
   7   8   3    3.52    0.73
  14  -9  -3    0.43    0.38
  14  -9  -3    0.12    0.16
 -14   9   3    0.09    0.29
 -14   9   3    0.04    0.25
 -14   9   3    0.13    0.24
  13  -9  -3   -0.01    0.16
  13  -9  -3   -0.04    0.29
 -13   9   3    0.13    0.24
 -13   9   3    0.77    0.37
 -13   9   3    0.01    0.24
  12  -9  -3    0.18    0.17
  12  -9  -3   -0.19    0.21
 -12   9   3   -0.09    0.17
 -12   9   3    0.05    0.25
 -12   9   3    0.22    0.25
  11  -9  -3    1.30    0.38
  11  -9  -3    0.97    0.24
 -11   9   3    0.67    0.24
 -11   9   3    0.84    0.35
 -11   9   3    0.56    0.29
  10  -9  -3    0.84    0.22
  10  -9  -3    0.38    0.26
 -10   9   3    0.46    0.25
 -10   9   3    0.70    0.31
 -10   9   3    0.57    0.21
   9  -9  -3    7.96    0.53
   9  -9  -3    6.93    0.77
  -9   9   3    7.38    0.49
  -9   9   3    7.43    0.71
  -9   9   3    6.72    0.74
   8  -9  -3    5.01    0.61
   8  -9  -3    4.63    0.45
  -8   9   3    4.33    0.57
  -8   9   3    4.50    0.52
  -8   9   3    4.57    0.35
   7  -9  -3    5.50    0.64
   7  -9  -3    4.39    0.43
  -7   9   3    4.17    0.50
  -7   9   3    4.12    0.53
   6  -9  -3   12.94    0.87
   6  -9  -3   14.49    0.76
  -6   9   3   15.03    0.94
  -6   9   3   14.27    0.83
   5  -9  -3   -0.13    0.14
   5  -9  -3   -0.07    0.14
   5  -9  -3   -0.15    0.10
  -5   9   3    0.10    0.18
  -5   9   3   -0.12    0.14
   4  -9  -3    0.80    0.20
   4  -9  -3    0.99    0.27
   4  -9  -3    1.22    0.30
  -4   9   3    2.13    0.36
  -4   9   3    1.15    0.30
   3  -9  -3    1.28    0.26
   3  -9  -3    1.58    0.33
   3  -9  -3    1.07    0.27
  -3   9   3    2.02    0.42
  -3   9   3    1.76    0.33
  -3   9   3    1.03    0.30
   2  -9  -3    1.84    0.38
   2  -9  -3    1.59    0.30
   2  -9  -3    1.53    0.34
  -2   9   3    1.66    0.35
  -2   9   3    2.10    0.41
  -2   9   3    1.74    0.39
   1  -9  -3    1.47    0.28
   1  -9  -3    0.86    0.30
   1  -9  -3    1.54    0.34
  -1   9   3    1.40    0.36
  -1   9   3    1.85    0.40
  -1   9   3    1.59    0.38
   0  -9  -3    1.99    0.41
   0  -9  -3    2.18    0.33
   0  -9  -3    2.27    0.48
   0   9   3    2.33    0.52
   0   9   3    2.32    0.45
   0   9   3    2.42    0.44
  -1  -9  -3    0.28    0.25
  -1  -9  -3    0.03    0.19
   1   9   3   -0.11    0.17
   1   9   3    0.01    0.18
  -2  -9  -3    2.56    0.47
  -2  -9  -3    2.12    0.47
   2   9   3    2.40    0.51
   2   9   3    3.12    0.54
  -3  -9  -3    0.91    0.34
  -3  -9  -3    0.63    0.34
   3   9   3    1.84    0.46
   3   9   3    1.39    0.42
  -4  -9  -3    5.45    0.85
   4   9   3    3.90    0.65
   4   9   3    3.96    0.68
  -5  -9  -3    0.08    0.27
   5   9   3    0.20    0.36
   5   9   3    0.72    0.39
  -6  -9  -3    0.09    0.29
   6   9   3   -0.09    0.28
  14 -10  -3   -0.16    0.28
  14 -10  -3    0.25    0.22
 -14  10   3    0.95    0.42
 -14  10   3    0.69    0.29
 -14  10   3    0.31    0.31
  13 -10  -3    2.91    0.44
  13 -10  -3    3.93    0.72
 -13  10   3    3.05    0.56
 -13  10   3    4.15    0.70
 -13  10   3    2.26    0.42
  12 -10  -3    1.10    0.28
  12 -10  -3    1.23    0.41
 -12  10   3    0.47    0.24
 -12  10   3    0.43    0.30
 -12  10   3    1.20    0.40
  11 -10  -3    0.60    0.21
  11 -10  -3    0.30    0.27
 -11  10   3    0.42    0.31
 -11  10   3    0.51    0.23
 -11  10   3    0.47    0.29
  10 -10  -3    0.14    0.23
  10 -10  -3    0.06    0.15
 -10  10   3    0.01    0.22
 -10  10   3    0.13    0.16
 -10  10   3   -0.14    0.19
   9 -10  -3    0.51    0.20
   9 -10  -3    0.40    0.25
  -9  10   3    0.37    0.25
  -9  10   3    0.51    0.17
  -9  10   3    0.81    0.33
   8 -10  -3    0.03    0.13
   8 -10  -3    0.07    0.18
  -8  10   3    0.65    0.28
  -8  10   3    0.33    0.24
   7 -10  -3    9.09    0.86
   7 -10  -3    8.43    0.57
  -7  10   3    7.24    0.76
  -7  10   3    8.91    0.67
   6 -10  -3    0.31    0.16
   6 -10  -3    0.11    0.19
  -6  10   3    0.23    0.20
  -6  10   3    0.21    0.22
   5 -10  -3    2.08    0.41
   5 -10  -3    2.11    0.33
   5 -10  -3    1.79    0.36
  -5  10   3    1.63    0.33
  -5  10   3    1.79    0.40
   4 -10  -3    0.16    0.16
   4 -10  -3    0.10    0.16
   4 -10  -3   -0.13    0.15
  -4  10   3   -0.16    0.15
  -4  10   3   -0.12    0.14
   3 -10  -3    0.38    0.18
   3 -10  -3    0.42    0.25
   3 -10  -3    0.39    0.23
  -3  10   3    0.11    0.18
  -3  10   3    0.27    0.22
   2 -10  -3    2.65    0.48
   2 -10  -3    2.10    0.46
  -2  10   3    2.06    0.43
  -2  10   3    2.07    0.44
   1 -10  -3    0.26    0.22
   1 -10  -3    0.17    0.17
   1 -10  -3   -0.15    0.17
  -1  10   3    0.04    0.20
  -1  10   3   -0.18    0.15
   0 -10  -3    1.46    0.41
   0 -10  -3    1.50    0.39
   0  10   3    1.95    0.44
   0  10   3    1.29    0.35
  -1 -10  -3   -0.23    0.15
  -1 -10  -3   -0.08    0.22
   1  10   3   -0.10    0.18
   1  10   3    0.11    0.23
  -2 -10  -3   -0.03    0.25
  -2 -10  -3    0.05    0.24
   2  10   3    0.64    0.35
   2  10   3   -0.25    0.21
  -3 -10  -3   -0.11    0.30
   3  10   3    0.17    0.32
   3  10   3    0.10    0.23
  -4 -10  -3    0.53    0.37
   4  10   3    0.97    0.46
   4  10   3    1.05    0.43
  -5 -10  -3    1.40    0.52
   5  10   3    2.08    0.61
   5  10   3    1.97    0.57
  14 -11  -3    0.90    0.43
  14 -11  -3    0.48    0.25
 -14  11   3    0.90    0.50
 -14  11   3    0.36    0.28
 -14  11   3    1.36    0.44
  13 -11  -3    0.81    0.27
  13 -11  -3    0.33    0.34
 -13  11   3    0.39    0.33
 -13  11   3    0.57    0.27
 -13  11   3    0.83    0.41
  12 -11  -3    4.30    0.74
  12 -11  -3    3.81    0.48
 -12  11   3    3.67    0.61
 -12  11   3    4.08    0.67
 -12  11   3    3.28    0.45
  11 -11  -3    0.88    0.26
  11 -11  -3    0.54    0.32
 -11  11   3    0.91    0.40
 -11  11   3    0.39    0.29
  10 -11  -3    2.59    0.55
  10 -11  -3    2.11    0.34
 -10  11   3    1.90    0.48
 -10  11   3    1.55    0.39
   9 -11  -3    0.13    0.16
   9 -11  -3    0.66    0.29
  -9  11   3    0.19    0.25
  -9  11   3    0.02    0.27
   8 -11  -3   -0.05    0.16
   8 -11  -3    0.10    0.15
  -8  11   3   -0.13    0.18
  -8  11   3   -0.26    0.17
   7 -11  -3    0.15    0.22
   7 -11  -3    0.16    0.15
  -7  11   3   -0.07    0.20
  -7  11   3   -0.19    0.16
   6 -11  -3    0.32    0.18
  -6  11   3    0.26    0.27
  -6  11   3    0.27    0.22
   5 -11  -3    1.13    0.31
   5 -11  -3    1.13    0.27
   5 -11  -3    0.80    0.31
  -5  11   3    0.54    0.29
  -5  11   3    0.70    0.28
   4 -11  -3   -0.15    0.14
   4 -11  -3    0.55    0.20
   4 -11  -3    0.07    0.19
  -4  11   3   -0.15    0.20
  -4  11   3    0.18    0.23
   3 -11  -3    0.17    0.22
   3 -11  -3   -0.06    0.15
   3 -11  -3   -0.09    0.15
  -3  11   3    0.03    0.18
  -3  11   3    0.04    0.22
   2 -11  -3    0.44    0.23
   2 -11  -3    0.64    0.29
   2 -11  -3    0.11    0.26
  -2  11   3    0.32    0.23
  -2  11   3   -0.02    0.21
   1 -11  -3    0.31    0.21
   1 -11  -3    0.69    0.30
   1 -11  -3   -0.10    0.18
  -1  11   3    0.19    0.27
  -1  11   3    0.29    0.32
   0 -11  -3    0.04    0.26
   0 -11  -3    0.20    0.25
   0  11   3    0.31    0.29
   0  11   3   -0.01    0.25
  -1 -11  -3    0.55    0.34
   1  11   3    1.52    0.41
   1  11   3    0.55    0.36
  -2 -11  -3    7.55    0.98
   2  11   3    6.41    0.87
   2  11   3    6.04    0.87
  -3 -11  -3    0.16    0.33
   3  11   3    0.50    0.40
   3  11   3    0.90    0.43
  13 -12  -3    1.77    0.37
  13 -12  -3    1.18    0.46
 -13  12   3    0.44    0.38
 -13  12   3    1.42    0.48
  12 -12  -3    2.23    0.56
  12 -12  -3    1.45    0.33
 -12  12   3    1.50    0.46
 -12  12   3    0.82    0.38
  11 -12  -3    3.75    0.48
  11 -12  -3    2.14    0.53
 -11  12   3    2.94    0.55
 -11  12   3    3.57    0.66
  10 -12  -3   -0.05    0.16
  10 -12  -3    0.20    0.29
 -10  12   3    0.05    0.25
 -10  12   3   -0.13    0.26
   9 -12  -3    0.61    0.24
   9 -12  -3    0.72    0.31
  -9  12   3    0.57    0.33
  -9  12   3    0.39    0.28
   8 -12  -3    2.30    0.49
   8 -12  -3    2.34    0.38
  -8  12   3    2.53    0.51
  -8  12   3    1.53    0.39
   7 -12  -3    5.54    0.73
   7 -12  -3    4.71    0.52
  -7  12   3    4.33    0.67
  -7  12   3    4.66    0.58
   6 -12  -3    0.16    0.18
  -6  12   3   -0.20    0.17
  -6  12   3   -0.02    0.21
   5 -12  -3    0.25    0.25
   5 -12  -3   -0.01    0.15
   5 -12  -3   -0.09    0.19
  -5  12   3   -0.04    0.20
  -5  12   3   -0.21    0.22
   4 -12  -3    0.01    0.20
   4 -12  -3    0.06    0.22
   4 -12  -3    0.25    0.19
  -4  12   3   -0.19    0.17
  -4  12   3    0.01    0.26
   3 -12  -3    1.02    0.36
   3 -12  -3    0.81    0.35
   3 -12  -3    1.28    0.31
  -3  12   3    0.98    0.35
  -3  12   3    0.96    0.39
   2 -12  -3    0.36    0.30
   2 -12  -3    0.61    0.34
   2 -12  -3    0.41    0.23
  -2  12   3    0.52    0.35
  -2  12   3    0.26    0.25
   1 -12  -3    0.19    0.25
   1 -12  -3    0.41    0.31
  -1  12   3    0.54    0.37
  -1  12   3    0.94    0.36
   0 -12  -3   -0.21    0.24
   0  12   3   -0.30    0.28
   0  12   3    0.00    0.25
  -1 -12  -3   -0.08    0.26
   1  12   3    0.28    0.30
   1  12   3    0.45    0.39
  -2 -12  -3    1.38    0.51
   2  12   3    0.82    0.45
   2  12   3    1.78    0.54
  12 -13  -3   -0.03    0.29
  12 -13  -3    0.34    0.23
 -12  13   3   -0.45    0.29
 -12  13   3    0.53    0.42
  11 -13  -3    0.05    0.19
  11 -13  -3    0.03    0.28
 -11  13   3   -0.26    0.30
 -11  13   3    0.02    0.29
  10 -13  -3    1.22    0.39
  10 -13  -3    0.84    0.28
 -10  13   3    0.05    0.30
 -10  13   3    0.95    0.39
   9 -13  -3    0.61    0.35
   9 -13  -3    0.29    0.22
  -9  13   3    0.09    0.27
  -9  13   3    0.02    0.30
   8 -13  -3    1.43    0.32
   8 -13  -3    1.59    0.45
  -8  13   3    1.59    0.41
  -8  13   3    1.05    0.41
   7 -13  -3    0.10    0.20
   7 -13  -3    0.29    0.29
  -7  13   3    0.11    0.26
  -7  13   3    0.23    0.30
   6 -13  -3    0.29    0.20
  -6  13   3    0.59    0.30
  -6  13   3    0.18    0.29
   5 -13  -3    0.02    0.25
   5 -13  -3   -0.19    0.13
   5 -13  -3    0.34    0.29
  -5  13   3   -0.03    0.23
  -5  13   3   -0.04    0.30
   4 -13  -3    0.44    0.27
   4 -13  -3    0.19    0.19
   4 -13  -3    0.15    0.28
  -4  13   3    0.39    0.27
  -4  13   3    0.19    0.30
   3 -13  -3   -0.02    0.27
   3 -13  -3    0.11    0.17
   3 -13  -3    0.12    0.24
  -3  13   3    0.29    0.27
  -3  13   3    0.15    0.30
   2 -13  -3    1.34    0.41
  -2  13   3    1.40    0.43
  -2  13   3    1.73    0.50
   1 -13  -3    4.68    0.81
  -1  13   3    3.50    0.70
  -1  13   3    3.30    0.60
   0 -13  -3    1.52    0.50
   0  13   3    1.17    0.48
   0  13   3    0.92    0.45
  11 -14  -3    2.05    0.41
  11 -14  -3    1.01    0.41
 -11  14   3    0.77    0.45
 -11  14   3    1.82    0.57
  10 -14  -3    0.34    0.26
  10 -14  -3    0.01    0.28
 -10  14   3    0.47    0.35
 -10  14   3   -0.36    0.26
   9 -14  -3    0.20    0.22
   9 -14  -3    0.87    0.38
  -9  14   3    0.51    0.39
  -9  14   3    0.81    0.39
   8 -14  -3    0.19    0.32
   8 -14  -3   -0.14    0.16
  -8  14   3   -0.43    0.25
  -8  14   3   -0.14    0.28
   7 -14  -3   -0.20    0.17
   7 -14  -3    0.04    0.28
  -7  14   3   -0.08    0.30
  -7  14   3   -0.12    0.24
   6 -14  -3    0.18    0.21
  -6  14   3   -0.02    0.30
  -6  14   3   -0.19    0.24
   5 -14  -3    0.82    0.30
   5 -14  -3    0.23    0.31
   5 -14  -3    0.63    0.36
  -5  14   3    0.83    0.42
  -5  14   3    0.39    0.34
   4 -14  -3   -0.16    0.17
   4 -14  -3   -0.09    0.22
  -4  14   3    0.30    0.30
  -4  14   3    0.08    0.29
   3 -14  -3    0.09    0.23
  -3  14   3    0.16    0.34
  -3  14   3   -0.31    0.25
   2 -14  -3    0.58    0.39
  -2  14   3    0.26    0.42
  -2  14   3    1.31    0.45
   7 -15  -3   -0.19    0.20
  -7  15   3   -0.24    0.32
  -7  15   3   -0.20    0.27
   6 -15  -3    4.38    0.59
  -4  15  -4    0.84    0.36
  -4  15  -4    1.47    0.54
   4 -15   4    1.24    0.53
   4 -15   4    1.63    0.49
  -5  15  -4    1.00    0.49
  -5  15  -4   -0.07    0.27
   5 -15   4    0.58    0.31
   5 -15   4    0.90    0.48
  -6  15  -4    1.29    0.51
  -6  15  -4    0.73    0.37
   6 -15   4    0.50    0.38
  -7  15  -4    0.28    0.39
  -7  15  -4    0.21    0.32
   7 -15   4   -0.11    0.26
  -8  15  -4    0.06    0.35
  -8  15  -4   -0.45    0.25
  -1  14  -4    1.15    0.52
  -1  14  -4    0.83    0.33
   1 -14   4    2.11    0.63
   1 -14   4    0.65    0.39
  -2  14  -4   -0.03    0.24
  -2  14  -4    0.08    0.38
   2 -14   4    0.23    0.29
   2 -14   4    0.11    0.37
  -3  14  -4    0.05    0.36
  -3  14  -4    0.61    0.27
   3 -14   4    0.25    0.32
   3 -14   4    0.74    0.34
  -4  14  -4    0.42    0.37
  -4  14  -4    0.60    0.28
   4 -14   4    1.14    0.40
   4 -14   4    0.76    0.43
  -5  14  -4    1.33    0.51
  -5  14  -4    0.61    0.31
   5 -14   4    0.24    0.33
   5 -14   4    1.17    0.39
  -6  14  -4    0.01    0.36
  -6  14  -4   -0.51    0.22
   6 -14   4   -0.01    0.29
  -7  14  -4    0.37    0.32
  -7  14  -4    0.21    0.34
   7 -14   4    0.27    0.32
  -8  14  -4   -0.16    0.24
  -8  14  -4   -0.30    0.27
  -9  14  -4   -0.10    0.31
  -9  14  -4   -0.19    0.26
   9 -14   4   -0.26    0.29
 -10  14  -4    0.02    0.31
 -10  14  -4    0.19    0.32
  10 -14   4    0.48    0.37
   1  13  -4    0.43    0.31
   1  13  -4    0.54    0.45
  -1 -13   4    0.16    0.39
  -1 -13   4   -0.23    0.26
   0  13  -4    0.70    0.46
   0  13  -4    0.70    0.29
   0 -13   4    0.18    0.36
   0 -13   4    0.41    0.34
  -1  13  -4    1.07    0.49
  -1  13  -4    0.82    0.29
   1 -13   4    0.82    0.37
   1 -13   4    1.36    0.47
  -2  13  -4    0.12    0.33
  -2  13  -4   -0.05    0.18
   2 -13   4    0.11    0.27
   2 -13   4   -0.21    0.23
  -3  13  -4    1.08    0.45
  -3  13  -4    1.40    0.34
   3 -13   4    1.14    0.48
   3 -13   4    0.66    0.30
  -4  13  -4    0.15    0.21
  -4  13  -4    0.30    0.34
   4 -13   4   -0.25    0.23
   4 -13   4    0.30    0.24
  -5  13  -4    0.84    0.40
  -5  13  -4    0.84    0.29
   5 -13   4    1.38    0.37
   5 -13   4    1.19    0.43
  -6  13  -4    0.01    0.30
  -6  13  -4    0.06    0.23
   6 -13   4    0.14    0.27
  -7  13  -4    1.70    0.48
  -7  13  -4    2.59    0.45
   7 -13   4    1.76    0.48
  -8  13  -4    3.18    0.51
  -8  13  -4    3.38    0.65
   8 -13   4    3.54    0.67
  -9  13  -4    0.68    0.33
  -9  13  -4    0.59    0.37
   9 -13   4    0.79    0.42
 -10  13  -4    1.08    0.36
 -10  13  -4    1.37    0.49
  10 -13   4    0.87    0.39
 -11  13  -4    0.32    0.29
 -11  13  -4    0.06    0.33
  11 -13   4   -0.02    0.28
   3  12  -4    2.25    0.62
   3  12  -4    2.89    0.55
  -3 -12   4    2.75    0.71
  -3 -12   4    1.86    0.57
   2  12  -4   -0.11    0.22
   2  12  -4    0.84    0.51
  -2 -12   4    0.61    0.35
  -2 -12   4    1.16    0.50
   1  12  -4    0.74    0.29
   1  12  -4    1.40    0.53
  -1 -12   4    0.59    0.38
  -1 -12   4    0.32    0.32
   0  12  -4   -0.02    0.24
   0  12  -4    0.20    0.21
   0 -12   4   -0.12    0.22
   0 -12   4    0.05    0.30
  -1  12  -4    0.38    0.23
  -1  12  -4    0.80    0.45
   1 -12   4    0.52    0.30
   1 -12   4    0.53    0.32
  -2  12  -4    1.03    0.28
  -2  12  -4    1.32    0.48
   2 -12   4    1.22    0.36
   2 -12   4    2.07    0.52
  -3  12  -4    0.71    0.39
  -3  12  -4    0.25    0.20
   3 -12   4    0.52    0.29
   3 -12   4    1.00    0.37
  -4  12  -4    0.97    0.39
  -4  12  -4    0.76    0.25
   4 -12   4    0.73    0.36
   4 -12   4    0.62    0.25
  -5  12  -4   -0.02    0.20
  -5  12  -4    0.43    0.31
   5 -12   4    0.35    0.23
   5 -12   4    0.43    0.30
  -6  12  -4   -0.25    0.25
  -6  12  -4    0.57    0.26
   6 -12   4    0.71    0.33
  -7  12  -4    1.90    0.36
  -7  12  -4    1.76    0.46
   7 -12   4    1.92    0.48
  -8  12  -4    1.36    0.34
  -8  12  -4    1.03    0.43
   8 -12   4    1.02    0.43
  -9  12  -4   -0.09    0.25
  -9  12  -4   -0.08    0.22
   9 -12   4   -0.18    0.19
 -10  12  -4   -0.05    0.20
 -10  12  -4    0.37    0.35
  10 -12   4   -0.02    0.27
 -11  12  -4    2.55    0.50
 -11  12  -4    3.29    0.66
 -11  12  -4    3.59    0.51
  11 -12   4    3.89    0.69
 -12  12  -4   -0.21    0.30
 -12  12  -4    0.62    0.31
 -12  12  -4    1.06    0.32
  12 -12   4    0.65    0.39
   5  11  -4    1.13    0.53
  -5 -11   4    0.84    0.46
  -5 -11   4    1.72    0.58
   4  11  -4    0.85    0.34
   4  11  -4    1.28    0.54
  -4 -11   4    0.72    0.41
  -4 -11   4    0.39    0.37
   3  11  -4    0.58    0.41
   3  11  -4   -0.02    0.22
  -3 -11   4    0.28    0.32
  -3 -11   4    0.29    0.35
   2  11  -4    3.04    0.66
   2  11  -4    3.23    0.50
  -2 -11   4    2.90    0.58
  -2 -11   4    1.55    0.49
   1  11  -4    0.15    0.19
   1  11  -4    0.24    0.29
  -1 -11   4   -0.05    0.22
  -1 -11   4    0.15    0.29
   0  11  -4    0.38    0.21
   0  11  -4    0.26    0.33
   0 -11   4    0.23    0.27
   0 -11   4    0.02    0.28
  -1  11  -4    0.23    0.31
  -1  11  -4    0.58    0.22
   1 -11   4    0.66    0.29
   1 -11   4    0.37    0.30
  -2  11  -4    0.68    0.36
  -2  11  -4    0.68    0.22
   2 -11   4    0.65    0.34
   2 -11   4    1.16    0.33
  -3  11  -4    1.10    0.43
  -3  11  -4    1.10    0.26
   3 -11   4    0.82    0.36
   3 -11   4    0.79    0.27
  -4  11  -4    2.42    0.36
  -4  11  -4    2.51    0.52
   4 -11   4    3.14    0.53
   4 -11   4    2.67    0.44
  -5  11  -4   19.18    0.99
  -5  11  -4   18.70    1.24
   5 -11   4   19.34    0.82
   5 -11   4   19.77    1.25
  -6  11  -4    0.96    0.28
  -6  11  -4    2.07    0.49
   6 -11   4    1.25    0.37
  -7  11  -4    0.03    0.19
  -7  11  -4    0.26    0.29
  -8  11  -4    0.22    0.24
  -8  11  -4   -0.07    0.14
  -8  11  -4    0.43    0.33
   8 -11   4    0.20    0.23
  -9  11  -4    0.05    0.23
  -9  11  -4    0.51    0.33
  -9  11  -4    0.08    0.15
   9 -11   4    0.25    0.30
 -10  11  -4    0.20    0.22
 -10  11  -4    0.67    0.35
 -10  11  -4    0.72    0.30
  10 -11   4    0.33    0.27
 -11  11  -4    0.38    0.34
 -11  11  -4    0.02    0.22
 -11  11  -4    0.20    0.23
  11 -11   4   -0.13    0.24
 -12  11  -4    2.24    0.55
 -12  11  -4    1.52    0.39
  12 -11   4    1.12    0.44
 -13  11  -4    0.60    0.38
 -13  11  -4    0.03    0.22
  13 -11   4   -0.40    0.24
   6  10  -4   -0.46    0.30
   6  10  -4    0.24    0.32
  -6 -10   4   -0.02    0.29
  -6 -10   4   -0.24    0.35
   5  10  -4    6.19    0.99
   5  10  -4    3.97    0.62
  -5 -10   4    4.15    0.74
  -5 -10   4    4.71    0.84
   4  10  -4    1.34    0.53
   4  10  -4    0.65    0.31
  -4 -10   4    0.91    0.41
  -4 -10   4    0.86    0.41
   3  10  -4    2.28    0.43
   3  10  -4    2.63    0.60
  -3 -10   4    2.52    0.61
  -3 -10   4    2.10    0.52
   2  10  -4    0.89    0.28
   2  10  -4    0.93    0.41
  -2 -10   4    0.87    0.38
  -2 -10   4    1.02    0.34
   1  10  -4    1.38    0.44
   1  10  -4    1.45    0.32
  -1 -10   4    1.41    0.43
  -1 -10   4    2.24    0.49
   0  10  -4    0.27    0.19
   0  10  -4    0.00    0.23
   0 -10   4    0.06    0.25
   0 -10   4    0.18    0.20
  -1  10  -4    1.84    0.46
  -1  10  -4    2.80    0.37
   1 -10   4    1.76    0.39
   1 -10   4    2.85    0.54
  -2  10  -4    8.73    0.91
  -2  10  -4    8.49    0.57
   2 -10   4    7.84    0.85
   2 -10   4    7.59    0.75
  -3  10  -4   -0.21    0.19
  -3  10  -4    0.02    0.13
   3 -10   4   -0.03    0.13
   3 -10   4   -0.09    0.21
  -4  10  -4    0.81    0.22
  -4  10  -4    0.97    0.33
   4 -10   4    0.84    0.16
   4 -10   4    0.31    0.20
   4 -10   4    0.41    0.26
  -5  10  -4   -0.06    0.13
  -5  10  -4    0.19    0.22
   5 -10   4    0.15    0.19
   5 -10   4   -0.04    0.07
  -6  10  -4    3.84    0.57
  -6  10  -4    4.30    0.41
  -6  10  -4    3.71    0.44
   6 -10   4    3.96    0.27
   6 -10   4    3.56    0.56
  -7  10  -4    3.35    0.43
  -7  10  -4    3.98    0.58
  -7  10  -4    4.29    0.43
   7 -10   4    3.61    0.34
  -8  10  -4    0.55    0.26
  -8  10  -4    0.30    0.20
  -8  10  -4    0.52    0.29
   8 -10   4    0.49    0.25
  -9  10  -4    0.00    0.18
  -9  10  -4    0.22    0.22
  -9  10  -4   -0.15    0.20
   9 -10   4    0.08    0.21
 -10  10  -4    0.05    0.23
 -10  10  -4   -0.13    0.20
 -10  10  -4    0.40    0.24
  10 -10   4    0.61    0.33
 -11  10  -4    0.13    0.21
 -11  10  -4   -0.20    0.16
 -11  10  -4    0.28    0.29
  11 -10   4    0.27    0.29
 -12  10  -4    2.40    0.53
 -12  10  -4    1.69    0.40
  12 -10   4    0.91    0.38
 -13  10  -4    0.16    0.34
 -13  10  -4    0.21    0.27
  13 -10   4    0.38    0.34
   7   9  -4    0.30    0.44
  -7  -9   4    0.50    0.40
  -7  -9   4    0.54    0.41
   6   9  -4    1.64    0.54
  -6  -9   4    1.61    0.47
  -6  -9   4    1.81    0.54
   5   9  -4    0.35    0.28
   5   9  -4   -0.05    0.28
  -5  -9   4    0.61    0.37
  -5  -9   4    0.46    0.35
   4   9  -4    0.14    0.31
   4   9  -4    0.83    0.32
  -4  -9   4    0.90    0.40
  -4  -9   4    0.78    0.33
   3   9  -4    1.60    0.34
   3   9  -4    1.24    0.43
  -3  -9   4    1.88    0.48
  -3  -9   4    2.28    0.53
   2   9  -4   -0.03    0.15
   2   9  -4    0.23    0.30
  -2  -9   4    0.03    0.19
  -2  -9   4    0.16    0.24
   1   9  -4    4.45    0.68
   1   9  -4    4.33    0.50
  -1  -9   4    4.30    0.60
  -1  -9   4    3.40    0.58
   0   9  -4    0.96    0.35
   0   9  -4    1.32    0.27
   0  -9   4    1.11    0.35
   0  -9   4    1.14    0.33
  -1   9  -4    0.05    0.20
  -1   9  -4    0.14    0.12
   1  -9   4    0.10    0.18
   1  -9   4    0.18    0.22
  -2   9  -4   -0.01    0.10
  -2   9  -4    0.02    0.19
   2  -9   4    0.02    0.18
   2  -9   4   -0.14    0.12
  -3   9  -4    1.08    0.34
  -3   9  -4    0.75    0.20
   3  -9   4    1.19    0.28
   3  -9   4    1.24    0.31
   3  -9   4    1.15    0.33
  -4   9  -4    2.04    0.42
  -4   9  -4    2.83    0.33
   4  -9   4    2.12    0.43
   4  -9   4    2.53    0.36
   4  -9   4    3.03    0.26
  -5   9  -4   22.34    1.25
  -5   9  -4   22.72    1.03
  -5   9  -4   23.06    0.96
   5  -9   4   21.96    1.23
   5  -9   4   21.22    0.86
  -6   9  -4    0.08    0.14
  -6   9  -4    0.18    0.21
  -6   9  -4    0.35    0.15
   6  -9   4    0.28    0.20
   6  -9   4    0.27    0.10
  -7   9  -4    0.21    0.20
  -7   9  -4    0.23    0.17
  -7   9  -4    0.28    0.23
   7  -9   4    0.19    0.10
   7  -9   4    0.83    0.32
  -8   9  -4    0.17    0.18
  -8   9  -4    0.02    0.15
  -8   9  -4   -0.18    0.19
   8  -9   4    0.11    0.10
   8  -9   4    0.09    0.18
  -9   9  -4    0.02    0.16
  -9   9  -4    0.22    0.17
  -9   9  -4   -0.13    0.17
   9  -9   4    0.03    0.11
   9  -9   4    0.59    0.24
 -10   9  -4    0.26    0.19
 -10   9  -4    0.23    0.21
 -10   9  -4    0.36    0.27
  10  -9   4    0.39    0.14
  10  -9   4    0.37    0.26
 -11   9  -4    0.36    0.23
 -11   9  -4    0.21    0.24
  11  -9   4    1.09    0.30
  11  -9   4    0.98    0.35
 -12   9  -4    2.77    0.55
 -12   9  -4    1.85    0.41
  12  -9   4    2.66    0.59
 -13   9  -4    0.18    0.32
 -13   9  -4   -0.15    0.24
  13  -9   4    0.03    0.28
   8   8  -4    0.02    0.40
  -8  -8   4    1.24    0.49
  -8  -8   4    1.92    0.58
   7   8  -4    0.06    0.33
  -7  -8   4    0.00    0.25
  -7  -8   4    0.00    0.34
   6   8  -4   -0.02    0.26
  -6  -8   4   -0.07    0.21
  -6  -8   4    0.12    0.29
   5   8  -4   -0.04    0.28
  -5  -8   4    0.02    0.26
  -5  -8   4   -0.13    0.19
   4   8  -4    1.47    0.43
  -4  -8   4    1.03    0.39
  -4  -8   4    1.56    0.41
   3   8  -4    0.11    0.27
   3   8  -4    0.26    0.19
  -3  -8   4    0.32    0.27
  -3  -8   4    0.39    0.25
   2   8  -4   17.97    0.97
   2   8  -4   16.95    1.16
  -2  -8   4   18.79    1.12
  -2  -8   4   19.32    1.19
   1   8  -4    0.77    0.21
   1   8  -4    0.39    0.27
  -1  -8   4    0.75    0.29
  -1  -8   4    1.25    0.32
   0   8  -4    5.30    0.43
   0   8  -4    6.37    0.70
   0  -8   4    6.11    0.68
   0  -8   4    5.52    0.61
  -1   8  -4    2.47    0.45
  -1   8  -4    2.17    0.28
   1  -8   4    3.12    0.44
   1  -8   4    2.63    0.44
  -2   8  -4   15.65    0.73
  -2   8  -4   14.27    0.94
   2  -8   4   14.91    0.79
   2  -8   4   13.33    0.80
   2  -8   4   14.71    0.93
  -3   8  -4   10.77    0.57
  -3   8  -4   10.15    0.75
   3  -8   4    9.98    0.74
   3  -8   4   10.18    0.62
   3  -8   4   10.34    0.63
   3  -8   4   10.96    0.48
  -4   8  -4    0.17    0.18
  -4   8  -4    0.15    0.12
   4  -8   4    0.23    0.18
   4  -8   4    0.12    0.12
   4  -8   4    0.05    0.12
   4  -8   4    0.15    0.07
  -5   8  -4    0.45    0.23
  -5   8  -4    1.10    0.22
  -5   8  -4    1.09    0.21
   5  -8   4    1.09    0.28
   5  -8   4    1.04    0.14
  -6   8  -4   -0.04    0.15
  -6   8  -4    0.11    0.15
  -6   8  -4    0.08    0.12
   6  -8   4    0.08    0.07
   6  -8   4   -0.09    0.11
  -7   8  -4    0.05    0.15
  -7   8  -4    0.04    0.17
  -7   8  -4    0.22    0.16
   7  -8   4    0.12    0.09
   7  -8   4    0.07    0.19
  -8   8  -4   14.59    0.85
  -8   8  -4   15.23    0.84
  -8   8  -4   18.13    1.04
   8  -8   4   14.39    0.96
   8  -8   4   15.43    0.67
  -9   8  -4    3.13    0.50
  -9   8  -4    4.20    0.51
  -9   8  -4    3.94    0.48
   9  -8   4    3.59    0.56
   9  -8   4    4.09    0.29
 -10   8  -4    1.84    0.41
 -10   8  -4    1.45    0.35
  10  -8   4    1.99    0.45
  10  -8   4    1.84    0.24
 -11   8  -4    2.99    0.48
 -11   8  -4    3.15    0.53
  11  -8   4    3.69    0.35
  11  -8   4    4.07    0.63
 -12   8  -4    0.52    0.27
 -12   8  -4    0.18    0.29
  12  -8   4    0.43    0.33
  12  -8   4    0.43    0.18
 -13   8  -4    0.30    0.29
 -13   8  -4    0.13    0.29
  13  -8   4    0.01    0.15
  13  -8   4    0.43    0.35
 -14   8  -4   -0.04    0.29
   9   7  -4   -0.09    0.35
  -9  -7   4    1.26    0.51
  -9  -7   4    0.03    0.32
   8   7  -4   -0.19    0.26
  -8  -7   4    0.25    0.31
  -8  -7   4    0.00    0.28
   7   7  -4    1.16    0.46
  -7  -7   4    0.45    0.31
  -7  -7   4    0.77    0.41
   6   7  -4   -0.05    0.31
  -6  -7   4    0.32    0.29
  -6  -7   4   -0.08    0.22
   5   7  -4   -0.04    0.21
  -5  -7   4   -0.14    0.20
  -5  -7   4   -0.01    0.22
   4   7  -4   -0.05    0.18
  -4  -7   4   -0.28    0.12
  -4  -7   4   -0.23    0.16
   3   7  -4    0.91    0.32
  -3  -7   4    0.58    0.26
  -3  -7   4    0.08    0.20
   2   7  -4    6.34    0.72
   2   7  -4    6.26    0.49
  -2  -7   4    6.49    0.69
  -2  -7   4    5.88    0.70
   1   7  -4    4.12    0.41
   1   7  -4    4.48    0.60
  -1  -7   4    4.57    0.53
  -1  -7   4    5.05    0.61
   0   7  -4    6.76    0.45
   0   7  -4    7.19    0.72
   0  -7   4    6.97    0.54
   0  -7   4    7.86    0.63
  -1   7  -4    0.00    0.15
  -1   7  -4    0.29    0.12
   1  -7   4    0.13    0.13
   1  -7   4    0.41    0.20
  -2   7  -4    0.59    0.14
  -2   7  -4    0.53    0.21
   2  -7   4    0.87    0.31
   2  -7   4    0.50    0.17
   2  -7   4    0.75    0.23
   2  -7   4    0.59    0.16
  -3   7  -4   11.73    0.57
  -3   7  -4   11.20    0.74
   3  -7   4   10.89    0.73
   3  -7   4   11.48    0.63
   3  -7   4   11.64    0.62
   3  -7   4   11.25    0.76
   3  -7   4   10.95    0.46
  -4   7  -4    0.29    0.12
  -4   7  -4    0.18    0.12
  -4   7  -4    0.28    0.17
   4  -7   4    0.21    0.17
   4  -7   4    0.32    0.07
   4  -7   4    0.33    0.18
   4  -7   4    0.24    0.13
  -5   7  -4    4.04    0.37
  -5   7  -4    4.52    0.50
  -5   7  -4    3.59    0.31
   5  -7   4    4.49    0.55
   5  -7   4    4.45    0.41
   5  -7   4    3.32    0.44
   5  -7   4    3.32    0.21
  -6   7  -4   11.93    0.76
  -6   7  -4   12.92    0.68
  -6   7  -4   11.81    0.65
   6  -7   4   11.55    0.50
   6  -7   4   11.73    0.76
  -7   7  -4    0.24    0.16
  -7   7  -4    0.07    0.13
  -7   7  -4    0.25    0.17
   7  -7   4   -0.03    0.14
   7  -7   4    0.13    0.07
  -8   7  -4    0.15    0.16
  -8   7  -4   -0.03    0.19
  -8   7  -4    0.31    0.18
   8  -7   4   -0.03    0.15
   8  -7   4    0.13    0.09
  -9   7  -4    0.18    0.17
  -9   7  -4    0.21    0.19
   9  -7   4    0.09    0.18
   9  -7   4    0.16    0.10
 -10   7  -4    4.45    0.56
 -10   7  -4    4.62    0.59
  10  -7   4    2.84    0.50
  10  -7   4    4.98    0.34
 -11   7  -4    0.19    0.21
 -11   7  -4    0.11    0.20
  11  -7   4    0.24    0.25
 -12   7  -4    1.40    0.43
 -12   7  -4    1.32    0.38
  12  -7   4    1.63    0.44
 -13   7  -4   -0.20    0.22
 -13   7  -4    0.03    0.29
  13  -7   4    0.43    0.36
 -14   7  -4    0.32    0.31
  14  -7   4    0.61    0.37
  10   6  -4   -0.18    0.39
 -10  -6   4    0.28    0.34
 -10  -6   4   -0.11    0.31
   9   6  -4    0.93    0.45
  -9  -6   4    1.29    0.50
  -9  -6   4    1.92    0.52
   8   6  -4    0.61    0.34
  -8  -6   4    0.72    0.39
  -8  -6   4    0.32    0.30
   7   6  -4    2.92    0.59
  -7  -6   4    1.92    0.44
  -7  -6   4    1.63    0.47
   6   6  -4    0.09    0.24
  -6  -6   4   -0.19    0.21
  -6  -6   4    0.49    0.28
   5   6  -4   -0.04    0.19
  -5  -6   4    0.24    0.23
  -5  -6   4    0.13    0.19
   4   6  -4    0.46    0.26
  -4  -6   4    0.36    0.22
  -4  -6   4    0.36    0.23
   3   6  -4    1.92    0.40
  -3  -6   4    2.18    0.41
  -3  -6   4    1.47    0.32
   2   6  -4   14.11    0.91
   2   6  -4   14.30    0.75
  -2  -6   4   13.81    0.84
  -2  -6   4   16.00    0.94
   1   6  -4    1.38    0.31
   1   6  -4    1.31    0.29
   1   6  -4    1.49    0.22
  -1  -6   4    1.29    0.29
  -1  -6   4    1.51    0.30
   0   6  -4    0.20    0.10
   0   6  -4    0.41    0.18
   0   6  -4    0.33    0.19
   0  -6   4    0.12    0.14
   0  -6   4    0.67    0.22
   0  -6   4    0.35    0.15
  -1   6  -4   22.79    1.09
  -1   6  -4   20.43    1.06
  -1   6  -4   21.08    0.85
   1  -6   4   20.41    0.96
   1  -6   4   21.14    1.07
   1  -6   4   19.06    1.03
  -2   6  -4    2.53    0.24
  -2   6  -4    2.12    0.33
  -2   6  -4    2.40    0.37
   2  -6   4    2.32    0.25
   2  -6   4    1.92    0.27
   2  -6   4    2.19    0.35
   2  -6   4    2.13    0.33
  -3   6  -4   77.57    2.95
  -3   6  -4   78.96    2.73
  -3   6  -4   86.55    3.02
   3  -6   4   77.00    2.78
   3  -6   4   77.01    2.76
   3  -6   4   76.86    2.61
   3  -6   4   76.52    2.94
   3  -6   4   83.31    3.02
  -4   6  -4    0.77    0.16
  -4   6  -4    1.02    0.19
  -4   6  -4    0.64    0.21
   4  -6   4    0.98    0.26
   4  -6   4    0.94    0.11
   4  -6   4    1.08    0.24
   4  -6   4    0.92    0.17
  -5   6  -4    4.84    0.50
  -5   6  -4    4.98    0.37
  -5   6  -4    4.88    0.37
   5  -6   4    6.18    0.39
   5  -6   4    4.85    0.25
   5  -6   4    4.64    0.53
   5  -6   4    4.91    0.50
  -6   6  -4    0.09    0.12
  -6   6  -4   -0.10    0.09
  -6   6  -4   -0.01    0.11
   6  -6   4    0.23    0.18
   6  -6   4   -0.02    0.05
   6  -6   4   -0.11    0.11
  -7   6  -4    4.10    0.48
  -7   6  -4    4.76    0.41
  -7   6  -4    4.20    0.43
   7  -6   4    4.48    0.26
   7  -6   4    4.64    0.53
   7  -6   4    4.41    0.57
  -8   6  -4    7.31    0.60
  -8   6  -4    6.98    0.53
   8  -6   4    8.48    0.64
  -9   6  -4    4.91    0.57
  -9   6  -4    4.21    0.49
   9  -6   4    4.14    0.55
 -10   6  -4    0.97    0.29
 -10   6  -4    0.99    0.28
  10  -6   4    1.98    0.42
 -11   6  -4   -0.09    0.20
 -11   6  -4   -0.21    0.14
  11  -6   4    0.03    0.20
 -12   6  -4    0.68    0.32
 -12   6  -4    0.66    0.33
  12  -6   4    0.45    0.32
 -13   6  -4   -0.04    0.30
 -13   6  -4   -0.26    0.21
  13  -6   4    0.18    0.24
 -14   6  -4    0.44    0.35
  14  -6   4    0.12    0.34
  10   5  -4    0.71    0.42
 -10  -5   4    0.85    0.42
 -10  -5   4    0.94    0.44
   9   5  -4    0.40    0.33
  -9  -5   4    0.25    0.30
  -9  -5   4    0.57    0.33
   8   5  -4    1.64    0.47
  -8  -5   4    1.62    0.44
  -8  -5   4    1.46    0.40
   7   5  -4    2.71    0.53
  -7  -5   4    2.61    0.53
  -7  -5   4    2.62    0.48
   6   5  -4    1.77    0.42
  -6  -5   4    1.63    0.40
  -6  -5   4    1.92    0.42
   5   5  -4    2.03    0.42
  -5  -5   4    1.35    0.35
  -5  -5   4    1.89    0.40
   4   5  -4   -0.13    0.14
  -4  -5   4    0.31    0.19
  -4  -5   4    0.03    0.15
   3   5  -4    0.69    0.23
  -3  -5   4    0.61    0.23
  -3  -5   4    0.50    0.20
   2   5  -4   50.54    2.12
   2   5  -4   51.36    2.06
  -2  -5   4   49.74    2.09
  -2  -5   4   51.31    2.04
  -2  -5   4   53.34    2.12
   1   5  -4    0.20    0.09
   1   5  -4    0.22    0.15
   1   5  -4    0.28    0.16
  -1  -5   4    0.26    0.16
  -1  -5   4    0.06    0.11
  -1  -5   4    0.42    0.16
   0   5  -4   22.33    0.88
   0   5  -4   21.79    1.07
   0   5  -4   20.56    1.03
   0  -5   4   22.55    0.99
   0  -5   4   21.82    1.06
   0  -5   4   22.89    1.08
  -1   5  -4    0.06    0.12
  -1   5  -4    0.18    0.13
  -1   5  -4    0.04    0.06
   1  -5   4    0.07    0.07
   1  -5   4   -0.06    0.10
   1  -5   4   -0.04    0.07
   1  -5   4   -0.03    0.09
  -2   5  -4    4.61    0.27
  -2   5  -4    5.02    0.40
  -2   5  -4    4.43    0.46
   2  -5   4    4.29    0.28
   2  -5   4    4.77    0.45
   2  -5   4    4.76    0.47
   2  -5   4    5.41    0.33
  -3   5  -4   32.22    1.24
  -3   5  -4   31.91    1.40
  -3   5  -4   36.94    1.47
   3  -5   4   34.44    1.45
   3  -5   4   34.69    1.27
   3  -5   4   33.10    1.13
   3  -5   4   33.62    1.41
  -4   5  -4    0.19    0.10
  -4   5  -4    0.03    0.09
  -4   5  -4    0.19    0.14
  -4   5  -4    0.40    0.15
   4  -5   4    0.13    0.09
   4  -5   4    0.18    0.13
   4  -5   4    0.17    0.05
   4  -5   4    0.22    0.12
  -5   5  -4    4.88    0.36
  -5   5  -4    4.97    0.36
  -5   5  -4    4.63    0.54
  -5   5  -4    4.74    0.47
   5  -5   4    5.24    0.36
   5  -5   4    4.38    0.48
   5  -5   4    5.10    0.24
   5  -5   4    5.35    0.50
  -6   5  -4   15.31    0.77
  -6   5  -4   15.53    0.78
  -6   5  -4   17.41    0.86
   6  -5   4   16.67    0.86
   6  -5   4   16.51    0.89
   6  -5   4   14.68    0.83
  -7   5  -4    0.36    0.16
  -7   5  -4   -0.08    0.10
   7  -5   4    0.14    0.14
   7  -5   4   -0.03    0.13
  -8   5  -4    0.87    0.26
  -8   5  -4    0.72    0.22
   8  -5   4    0.55    0.23
   8  -5   4    0.45    0.20
  -9   5  -4    0.05    0.18
  -9   5  -4   -0.20    0.14
   9  -5   4   -0.18    0.14
 -10   5  -4    3.26    0.46
 -10   5  -4    4.29    0.56
  10  -5   4    5.10    0.63
 -11   5  -4    0.15    0.21
 -11   5  -4    0.20    0.23
  11  -5   4    0.28    0.24
 -12   5  -4    0.08    0.26
 -12   5  -4   -0.02    0.22
  12  -5   4    0.36    0.28
 -13   5  -4    0.06    0.27
  13  -5   4   -0.13    0.22
 -14   5  -4    0.99    0.40
  11   4  -4   -0.23    0.32
 -11  -4   4   -0.09    0.27
 -11  -4   4   -0.01    0.27
  10   4  -4    0.69    0.39
 -10  -4   4    0.24    0.26
 -10  -4   4    0.07    0.26
   9   4  -4    0.19    0.28
  -9  -4   4    0.35    0.27
  -9  -4   4    0.44    0.31
   8   4  -4    0.65    0.33
  -8  -4   4    0.74    0.34
  -8  -4   4    0.64    0.28
   7   4  -4    0.88    0.34
  -7  -4   4    0.78    0.30
  -7  -4   4    1.73    0.41
   6   4  -4    2.79    0.48
  -6  -4   4    2.59    0.43
  -6  -4   4    3.72    0.53
   5   4  -4   -0.05    0.14
  -5  -4   4   -0.11    0.12
  -5  -4   4    0.12    0.16
   4   4  -4   16.00    0.96
   4   4  -4   12.67    0.83
  -4  -4   4   14.07    0.84
  -4  -4   4   13.21    0.79
   3   4  -4    0.20    0.16
   3   4  -4    0.11    0.14
  -3  -4   4    0.03    0.13
  -3  -4   4    0.21    0.14
  -3  -4   4    0.02    0.13
   2   4  -4   27.03    1.27
   2   4  -4   27.87    1.23
  -2  -4   4   28.22    1.25
  -2  -4   4   27.18    1.25
  -2  -4   4   26.61    1.18
   1   4  -4   21.04    1.04
   1   4  -4   23.15    1.03
   1   4  -4   21.84    0.88
  -1  -4   4   22.87    1.05
  -1  -4   4   23.39    0.99
  -1  -4   4   23.40    1.06
   0   4  -4    9.54    0.55
   0   4  -4    8.58    0.54
   0   4  -4    8.53    0.39
   0  -4   4    8.33    0.53
   0  -4   4    8.45    0.53
   0  -4   4    9.18    0.48
  -1   4  -4   10.06    0.42
  -1   4  -4   10.20    0.57
  -1   4  -4   10.30    0.58
   1  -4   4   10.69    0.59
   1  -4   4    9.28    0.56
   1  -4   4    9.77    0.48
   1  -4   4   10.27    0.44
  -2   4  -4   35.11    1.27
  -2   4  -4   37.96    1.46
  -2   4  -4   34.44    1.42
   2  -4   4   35.68    1.44
   2  -4   4   36.38    1.28
   2  -4   4   34.91    1.42
   2  -4   4   36.99    1.31
  -3   4  -4   33.52    1.41
  -3   4  -4   38.49    1.48
  -3   4  -4   35.72    1.31
   3  -4   4   34.57    1.42
   3  -4   4   36.58    1.19
   3  -4   4   37.38    1.47
   3  -4   4   35.82    1.31
  -4   4  -4    0.39    0.14
  -4   4  -4    0.22    0.09
  -4   4  -4    0.26    0.12
  -4   4  -4    0.13    0.10
   4  -4   4    0.26    0.12
   4  -4   4    0.28    0.10
  -5   4  -4    0.66    0.18
  -5   4  -4    0.31    0.13
  -5   4  -4    0.67    0.17
   5  -4   4    0.42    0.14
   5  -4   4    0.75    0.16
   5  -4   4    0.62    0.18
  -6   4  -4    0.19    0.13
  -6   4  -4    0.27    0.14
   6  -4   4   -0.07    0.10
   6  -4   4    0.06    0.12
   6  -4   4    0.27    0.15
  -7   4  -4    6.83    0.49
  -7   4  -4    7.58    0.53
   7  -4   4    7.31    0.66
   7  -4   4    5.57    0.56
  -8   4  -4    0.22    0.16
  -8   4  -4    0.62    0.21
   8  -4   4    0.52    0.21
   8  -4   4    0.29    0.18
  -9   4  -4    4.38    0.53
  -9   4  -4    5.60    0.58
   9  -4   4    4.61    0.56
 -10   4  -4    0.24    0.24
 -10   4  -4    0.64    0.27
  10  -4   4    0.66    0.27
 -11   4  -4    1.77    0.40
 -11   4  -4    1.56    0.38
  11  -4   4    1.75    0.42
 -12   4  -4    2.24    0.47
 -12   4  -4    1.64    0.41
  12  -4   4    2.80    0.53
 -13   4  -4    0.14    0.26
  13  -4   4   -0.16    0.24
  12   3  -4    2.68    0.68
 -12  -3   4    1.91    0.56
 -12  -3   4    2.08    0.54
  11   3  -4    2.31    0.62
 -11  -3   4    2.15    0.51
 -11  -3   4    1.88    0.55
  10   3  -4   -0.07    0.26
 -10  -3   4   -0.02    0.23
 -10  -3   4    0.18    0.25
   9   3  -4    1.45    0.43
  -9  -3   4    1.20    0.36
  -9  -3   4    1.50    0.42
   8   3  -4    2.43    0.52
  -8  -3   4    1.67    0.40
  -8  -3   4    1.07    0.32
   7   3  -4    1.37    0.37
  -7  -3   4    1.41    0.35
  -7  -3   4    1.54    0.35
   6   3  -4    0.12    0.16
  -6  -3   4   -0.08    0.15
  -6  -3   4   -0.03    0.12
   5   3  -4   26.95    1.34
  -5  -3   4   27.50    1.32
  -5  -3   4   28.58    1.29
   4   3  -4    5.23    0.54
   4   3  -4    6.25    0.48
  -4  -3   4    5.52    0.56
  -4  -3   4    6.53    0.46
  -4  -3   4    6.33    0.50
   3   3  -4   32.61    1.47
   3   3  -4   36.30    1.45
  -3  -3   4   37.62    1.50
  -3  -3   4   32.36    1.44
  -3  -3   4   34.97    1.41
   2   3  -4   57.78    2.18
   2   3  -4   59.07    2.23
  -2  -3   4   56.97    2.20
  -2  -3   4   59.62    2.15
  -2  -3   4   60.50    2.22
   1   3  -4   29.03    1.17
   1   3  -4   30.04    1.22
  -1  -3   4   29.03    1.12
  -1  -3   4   28.70    1.19
  -1  -3   4   25.89    1.16
   0   3  -4   10.50    0.55
   0   3  -4    9.84    0.53
   0   3  -4   10.44    0.39
   0  -3   4   10.21    0.54
   0  -3   4    9.43    0.53
   0  -3   4   10.76    0.48
  -1   3  -4   51.85    1.93
  -1   3  -4   52.78    1.77
  -1   3  -4   55.77    1.95
   1  -3   4   52.52    1.93
   1  -3   4   52.87    1.78
   1  -3   4   53.11    1.94
  -2   3  -4    1.52    0.21
  -2   3  -4    1.22    0.13
  -2   3  -4    1.03    0.16
   2  -3   4    1.20    0.13
   2  -3   4    1.14    0.17
   2  -3   4    1.42    0.21
  -3   3  -4   11.38    0.58
  -3   3  -4   10.93    0.55
   3  -3   4   12.23    0.51
   3  -3   4   10.92    0.57
   3  -3   4   10.81    0.55
  -4   3  -4    6.26    0.39
  -4   3  -4    6.28    0.39
  -4   3  -4    6.60    0.42
   4  -3   4    6.74    0.42
   4  -3   4    6.13    0.36
   4  -3   4    6.14    0.40
  -5   3  -4    3.29    0.34
  -5   3  -4    2.45    0.29
  -5   3  -4    3.74    0.38
   5  -3   4    2.67    0.32
   5  -3   4    3.24    0.31
   5  -3   4    2.96    0.33
  -6   3  -4    2.28    0.30
  -6   3  -4    2.22    0.30
   6  -3   4    2.54    0.34
   6  -3   4    2.45    0.34
  -7   3  -4    6.01    0.47
  -7   3  -4    5.54    0.45
   7  -3   4    6.58    0.50
   7  -3   4    6.38    0.49
  -8   3  -4   20.16    1.03
  -8   3  -4   19.57    1.01
   8  -3   4   20.40    1.06
   8  -3   4   19.62    1.04
  -9   3  -4    3.47    0.47
  -9   3  -4    2.87    0.43
   9  -3   4    3.50    0.47
 -10   3  -4    6.44    0.68
 -10   3  -4    8.14    0.76
  10  -3   4    8.57    0.84
 -11   3  -4    0.14    0.21
 -11   3  -4    0.45    0.26
  11  -3   4   -0.11    0.19
 -12   3  -4    0.56    0.32
  12  -3   4    0.26    0.27
 -13   3  -4   -0.17    0.27
  12   2  -4    0.30    0.33
 -12  -2   4    0.38    0.30
 -12  -2   4    0.16    0.29
  11   2  -4    3.03    0.67
 -11  -2   4    2.14    0.51
 -11  -2   4    2.78    0.58
  10   2  -4    1.47    0.43
 -10  -2   4    1.11    0.38
 -10  -2   4    1.24    0.39
   9   2  -4    6.60    0.81
  -9  -2   4    6.77    0.78
   8   2  -4    2.15    0.45
  -8  -2   4    2.03    0.42
   7   2  -4    0.68    0.26
  -7  -2   4    0.30    0.19
   6   2  -4   32.44    1.57
   6   2  -4   35.45    1.40
  -6  -2   4   36.05    1.58
   5   2  -4    0.66    0.15
   5   2  -4    0.69    0.22
   5   2  -4    0.64    0.19
  -5  -2   4    0.72    0.21
  -5  -2   4    0.64    0.20
   4   2  -4   27.62    1.22
   4   2  -4   27.69    1.25
  -4  -2   4   28.00    1.24
  -4  -2   4   29.84    1.27
   3   2  -4    8.42    0.54
   3   2  -4    9.60    0.54
  -3  -2   4   10.66    0.57
  -3  -2   4    9.13    0.55
   2   2  -4   24.45    1.08
   2   2  -4   28.14    1.08
  -2  -2   4   27.33    1.10
  -2  -2   4   26.45    1.02
  -2  -2   4   24.12    1.06
   1   2  -4    7.35    0.41
   1   2  -4    6.89    0.39
  -1  -2   4    7.15    0.35
  -1  -2   4    6.95    0.40
  -1  -2   4    7.42    0.41
   0   2  -4   15.24    0.67
   0   2  -4   16.30    0.67
   0  -2   4   15.33    0.67
   0  -2   4   15.73    0.67
   0  -2   4   15.76    0.53
  -1   2  -4  118.80    3.83
  -1   2  -4  114.08    3.82
   1  -2   4  111.23    3.82
   1  -2   4  115.96    3.73
   1  -2   4  110.33    3.83
  -2   2  -4    4.04    0.26
  -2   2  -4    4.14    0.25
   2  -2   4    4.34    0.27
   2  -2   4    3.90    0.25
   2  -2   4    3.59    0.22
  -3   2  -4    0.76    0.14
  -3   2  -4    0.90    0.16
  -3   2  -4    0.94    0.15
   3  -2   4    0.79    0.13
   3  -2   4    0.90    0.15
   3  -2   4    0.81    0.14
  -4   2  -4    4.89    0.34
  -4   2  -4    5.60    0.34
  -4   2  -4    5.28    0.35
   4  -2   4    5.29    0.35
   4  -2   4    4.87    0.33
   4  -2   4    5.26    0.33
  -5   2  -4    9.12    0.52
  -5   2  -4    8.32    0.50
  -5   2  -4    8.11    0.48
   5  -2   4    9.04    0.51
   5  -2   4    8.38    0.49
   5  -2   4    8.18    0.50
  -6   2  -4   -0.01    0.08
  -6   2  -4    0.15    0.13
   6  -2   4   -0.02    0.08
   6  -2   4   -0.08    0.08
  -7   2  -4    4.40    0.46
  -7   2  -4    4.87    0.49
   7  -2   4    5.37    0.52
   7  -2   4    5.83    0.55
  -8   2  -4    2.05    0.35
  -8   2  -4    2.37    0.36
   8  -2   4    3.33    0.44
   8  -2   4    2.98    0.41
  -9   2  -4   14.92    0.90
  -9   2  -4   16.02    0.92
   9  -2   4   14.55    0.93
   9  -2   4   15.77    0.94
 -10   2  -4    4.69    0.58
 -10   2  -4    2.65    0.45
  10  -2   4    4.32    0.60
 -11   2  -4    1.27    0.35
 -11   2  -4    1.43    0.38
  11  -2   4    1.41    0.39
 -12   2  -4    0.14    0.25
  12  -2   4    0.48    0.32
 -13   2  -4    0.01    0.28
  13  -2   4    0.01    0.31
  13   1  -4    1.81    0.58
 -13  -1   4    1.67    0.52
 -13  -1   4    1.64    0.54
  12   1  -4    4.71    0.81
 -12  -1   4    4.87    0.78
  11   1  -4    3.35    0.65
 -11  -1   4    4.10    0.64
  10   1  -4    1.31    0.39
 -10  -1   4    2.04    0.46
   9   1  -4    4.22    0.61
  -9  -1   4    4.00    0.56
   8   1  -4    1.80    0.38
  -8  -1   4    0.88    0.28
   7   1  -4    3.55    0.49
  -7  -1   4    4.51    0.52
   6   1  -4    0.01    0.12
   6   1  -4   -0.17    0.09
   6   1  -4    0.08    0.09
  -6  -1   4    0.10    0.13
   5   1  -4   26.14    1.14
   5   1  -4   24.57    1.01
   5   1  -4   23.25    1.14
  -5  -1   4   25.93    1.15
  -5  -1   4   26.22    1.17
   4   1  -4    4.13    0.33
   4   1  -4    4.01    0.26
   4   1  -4    3.66    0.38
  -4  -1   4    3.96    0.38
  -4  -1   4    3.82    0.38
   3   1  -4    2.88    0.19
   3   1  -4    3.59    0.27
   3   1  -4    3.14    0.31
  -3  -1   4    3.33    0.32
  -3  -1   4    3.05    0.31
   2   1  -4   10.26    0.40
   2   1  -4   10.85    0.50
   2   1  -4   10.40    0.51
  -2  -1   4   10.68    0.52
  -2  -1   4    9.87    0.49
   1   1  -4   69.12    2.33
   1   1  -4   68.06    2.22
   1   1  -4   68.47    2.35
  -1  -1   4   68.54    2.22
  -1  -1   4   68.96    2.34
  -1  -1   4   67.01    2.35
   0   1  -4    2.50    0.17
   0   1  -4    2.47    0.12
   0   1  -4    2.12    0.15
   0  -1   4    2.06    0.16
   0  -1   4    2.46    0.16
  -1   1  -4  219.10    6.99
  -1   1  -4  218.53    6.95
   1  -1   4  212.82    6.99
   1  -1   4  208.69    6.99
  -2   1  -4   65.01    2.18
  -2   1  -4   64.82    2.19
   2  -1   4   62.99    2.18
   2  -1   4   64.33    2.18
  -3   1  -4    7.02    0.36
  -3   1  -4    6.19    0.34
  -3   1  -4    6.78    0.39
   3  -1   4    7.24    0.37
   3  -1   4    7.03    0.36
  -4   1  -4    0.12    0.08
  -4   1  -4    0.10    0.08
  -4   1  -4    0.07    0.09
   4  -1   4    0.12    0.08
   4  -1   4    0.15    0.09
  -5   1  -4   30.45    1.22
  -5   1  -4   30.62    1.24
  -5   1  -4   28.68    1.20
   5  -1   4   30.35    1.22
   5  -1   4   29.28    1.22
  -6   1  -4    2.41    0.30
  -6   1  -4    1.92    0.28
   6  -1   4    1.41    0.25
   6  -1   4    2.13    0.31
  -7   1  -4    0.05    0.11
  -7   1  -4    0.08    0.16
   7  -1   4    0.19    0.14
   7  -1   4    0.04    0.12
  -8   1  -4   26.93    1.25
  -8   1  -4   24.69    1.21
   8  -1   4   24.60    1.25
   8  -1   4   25.60    1.24
  -9   1  -4    1.30    0.32
  -9   1  -4    1.07    0.28
   9  -1   4    0.97    0.29
 -10   1  -4    2.78    0.48
 -10   1  -4    4.21    0.55
  10  -1   4    5.02    0.65
 -11   1  -4   -0.01    0.21
 -11   1  -4    0.03    0.34
  11  -1   4    0.19    0.26
 -12   1  -4    3.50    0.60
 -12   1  -4    3.50    0.60
  12  -1   4    5.47    0.77
 -13   1  -4    1.05    0.39
  13   0  -4    0.05    0.29
 -13   0   4    0.15    0.33
  12   0  -4    0.21    0.29
 -12   0   4    0.08    0.27
  11   0  -4    7.45    0.88
 -11   0   4    8.33    0.89
  10   0  -4    1.30    0.37
 -10   0   4    1.63    0.41
   9   0  -4    0.08    0.19
  -9   0   4    0.50    0.23
   8   0  -4    2.88    0.47
  -8   0   4    2.46    0.40
   7   0  -4    9.06    0.65
  -7   0   4    8.92    0.63
   6   0  -4   11.52    0.69
   6   0  -4   11.90    0.72
   6   0  -4   12.60    0.62
  -6   0   4   12.05    0.71
  -6   0   4   12.49    0.73
   5   0  -4    0.18    0.09
   5   0  -4    0.37    0.15
   5   0  -4    0.24    0.12
  -5   0   4    0.15    0.13
  -5   0   4    0.41    0.15
   4   0  -4    4.09    0.33
   4   0  -4    5.13    0.29
   4   0  -4    4.82    0.33
  -4   0   4    4.35    0.27
  -4   0   4    4.49    0.33
  -4   0   4    5.03    0.35
   3   0  -4    9.14    0.38
   3   0  -4    8.44    0.43
   3   0  -4    8.58    0.45
  -3   0   4    8.54    0.45
  -3   0   4    7.87    0.37
  -3   0   4    7.39    0.42
   2   0  -4    0.19    0.07
   2   0  -4    0.00    0.06
   2   0  -4    0.02    0.04
  -2   0   4   -0.01    0.04
  -2   0   4    0.04    0.06
  -2   0   4   -0.03    0.05
   1   0  -4   35.81    1.17
   1   0  -4   32.66    1.18
   1   0  -4   35.04    1.18
  -1   0   4   34.62    1.19
  -1   0   4   33.77    1.18
  -1   0   4   33.29    1.17
   0   0  -4   14.20    0.48
   0   0  -4   13.94    0.54
   0   0  -4   14.68    0.49
   0   0   4   14.32    0.51
   0   0   4   14.30    0.50
  -1   0  -4    0.13    0.03
  -1   0  -4    0.08    0.05
  -1   0  -4    0.11    0.03
   1   0   4    0.10    0.03
   1   0   4    0.09    0.03
  -2   0  -4   22.80    0.84
  -2   0  -4   20.96    0.79
   2   0   4   22.54    0.80
   2   0   4   21.28    0.80
  -3   0  -4    0.14    0.07
  -3   0  -4   -0.01    0.05
  -3   0  -4   -0.01    0.08
   3   0   4    0.14    0.07
   3   0   4    0.20    0.07
  -4   0  -4    0.35    0.13
  -4   0  -4    0.16    0.09
  -4   0  -4    0.23    0.10
   4   0   4    0.07    0.08
   4   0   4    0.15    0.09
  -5   0  -4   23.20    1.00
  -5   0  -4   24.54    1.04
  -5   0  -4   22.85    1.00
   5   0   4   22.76    1.02
   5   0   4   23.13    1.01
  -6   0  -4    0.23    0.13
  -6   0  -4    0.42    0.17
   6   0   4    0.28    0.14
   6   0   4    0.24    0.14
  -7   0  -4    0.42    0.18
  -7   0  -4    0.27    0.14
   7   0   4    0.20    0.16
   7   0   4    0.37    0.19
  -8   0  -4    0.47    0.22
  -8   0  -4    0.47    0.21
   8   0   4    0.78    0.26
   8   0   4    0.41    0.22
  -9   0  -4   12.75    0.85
  -9   0  -4   13.10    0.85
  -9   0  -4   13.65    0.91
   9   0   4   14.03    0.93
 -10   0  -4   -0.19    0.19
 -10   0  -4   -0.09    0.19
 -10   0  -4   -0.08    0.14
  10   0   4    0.00    0.22
 -11   0  -4    0.19    0.25
 -11   0  -4   -0.11    0.22
  11   0   4    0.50    0.30
 -12   0  -4    0.22    0.29
 -12   0  -4    0.10    0.28
  12   0   4    0.23    0.31
  14  -1  -4    1.43    0.55
 -14   1   4    0.45    0.38
  13  -1  -4    1.12    0.43
 -13   1   4    0.87    0.43
  12  -1  -4    0.56    0.33
 -12   1   4    0.55    0.32
  11  -1  -4    5.49    0.77
 -11   1   4    5.13    0.68
  10  -1  -4    0.21    0.23
 -10   1   4    0.77    0.27
   9  -1  -4    0.26    0.20
  -9   1   4    0.29    0.21
   8  -1  -4    6.72    0.68
  -8   1   4    5.17    0.57
   7  -1  -4    3.23    0.43
  -7   1   4    2.95    0.40
   6  -1  -4    0.84    0.17
   6  -1  -4    0.57    0.18
   6  -1  -4    1.03    0.22
  -6   1   4    0.40    0.17
   5  -1  -4    3.62    0.38
   5  -1  -4    3.86    0.37
   5  -1  -4    3.83    0.28
  -5   1   4    4.17    0.41
  -5   1   4    3.67    0.28
  -5   1   4    3.83    0.37
   4  -1  -4    0.08    0.07
   4  -1  -4   -0.07    0.05
   4  -1  -4   -0.03    0.06
  -4   1   4   -0.07    0.05
  -4   1   4    0.06    0.07
  -4   1   4   -0.07    0.06
   3  -1  -4   97.62    3.05
   3  -1  -4   88.65    3.12
   3  -1  -4   89.96    3.06
   3  -1  -4   90.94    3.11
  -3   1   4   90.05    3.06
  -3   1   4   90.89    3.11
  -3   1   4   92.00    3.12
   2  -1  -4    8.17    0.34
   2  -1  -4    7.58    0.36
   2  -1  -4    8.01    0.37
   2  -1  -4    7.72    0.36
  -2   1   4    7.75    0.36
  -2   1   4    7.76    0.36
  -2   1   4    7.97    0.37
   1  -1  -4   46.98    1.58
   1  -1  -4   43.94    1.61
   1  -1  -4   45.35    1.54
  -1   1   4   46.44    1.55
  -1   1   4   46.09    1.61
  -1   1   4   46.98    1.54
   0  -1  -4   12.87    0.52
   0   1   4   12.59    0.45
   0   1   4   12.59    0.45
  -1  -1  -4   20.69    0.82
  -1  -1  -4   21.33    0.81
  -1  -1  -4   21.26    0.73
   1   1   4   21.19    0.74
   1   1   4   20.40    0.75
  -2  -1  -4    7.35    0.40
  -2  -1  -4    7.58    0.34
  -2  -1  -4    7.06    0.37
   2   1   4    7.12    0.34
   2   1   4    7.86    0.37
  -3  -1  -4    0.00    0.06
  -3  -1  -4    0.18    0.11
  -3  -1  -4    0.06    0.08
  -3  -1  -4    0.09    0.07
   3   1   4    0.00    0.07
   3   1   4    0.07    0.08
  -4  -1  -4    0.00    0.09
  -4  -1  -4    0.13    0.11
  -4  -1  -4    0.00    0.07
  -4  -1  -4    0.21    0.10
   4   1   4    0.17    0.10
   4   1   4   -0.06    0.07
  -5  -1  -4   13.32    0.68
  -5  -1  -4   13.03    0.71
  -5  -1  -4   12.28    0.66
   5   1   4   13.09    0.70
   5   1   4   12.14    0.66
  -6  -1  -4   15.18    0.81
  -6  -1  -4   15.98    0.87
  -6  -1  -4   15.71    0.82
   6   1   4   15.66    0.82
   6   1   4   15.66    0.85
  -7  -1  -4    0.20    0.15
  -7  -1  -4    0.34    0.18
  -7  -1  -4    0.32    0.18
   7   1   4    0.14    0.16
   7   1   4    0.17    0.16
  -8  -1  -4    7.43    0.75
  -8  -1  -4    7.35    0.62
  -8  -1  -4    9.10    0.64
   8   1   4    9.09    0.70
  -9  -1  -4    0.33    0.24
  -9  -1  -4    0.36    0.25
  -9  -1  -4    0.98    0.31
   9   1   4    0.57    0.27
 -10  -1  -4    0.66    0.29
 -10  -1  -4    0.70    0.32
  10   1   4    1.08    0.36
 -11  -1  -4    0.65    0.32
 -11  -1  -4    0.69    0.35
  11   1   4    0.58    0.37
 -12  -1  -4    0.81    0.39
 -12  -1  -4    0.02    0.29
  12   1   4    0.18    0.35
  14  -2  -4    0.29    0.35
 -14   2   4   -0.18    0.29
  13  -2  -4    0.19    0.32
 -13   2   4    0.19    0.33
  12  -2  -4    2.16    0.54
 -12   2   4    3.73    0.63
  11  -2  -4    2.23    0.50
 -11   2   4    2.93    0.52
  10  -2  -4    2.10    0.44
 -10   2   4    1.89    0.39
   9  -2  -4    2.68    0.44
  -9   2   4    1.87    0.37
   8  -2  -4    1.77    0.36
  -8   2   4    2.26    0.37
   7  -2  -4    1.95    0.33
  -7   2   4    2.84    0.38
  -7   2   4    2.58    0.32
  -7   2   4    2.12    0.37
   6  -2  -4    0.01    0.09
   6  -2  -4    0.09    0.11
   6  -2  -4   -0.11    0.06
  -6   2   4    0.05    0.10
  -6   2   4    0.08    0.12
  -6   2   4   -0.01    0.09
   5  -2  -4    0.02    0.07
   5  -2  -4    0.03    0.08
   5  -2  -4    0.03    0.09
  -5   2   4   -0.04    0.07
  -5   2   4    0.05    0.09
  -5   2   4    0.08    0.09
   4  -2  -4   12.43    0.56
   4  -2  -4   12.31    0.60
   4  -2  -4   12.64    0.52
   4  -2  -4   12.12    0.60
  -4   2   4   12.87    0.56
  -4   2   4   11.90    0.60
  -4   2   4   12.13    0.60
   3  -2  -4    2.04    0.21
   3  -2  -4    1.54    0.19
   3  -2  -4    1.99    0.18
   3  -2  -4    1.77    0.19
  -3   2   4    1.87    0.19
  -3   2   4    2.13    0.21
  -3   2   4    1.92    0.21
   2  -2  -4   21.25    0.88
   2  -2  -4   22.33    0.84
   2  -2  -4   22.24    0.84
   2  -2  -4   22.86    0.84
  -2   2   4   21.82    0.84
  -2   2   4   22.96    0.85
  -2   2   4   21.87    0.87
   1  -2  -4    0.51    0.10
   1  -2  -4    0.32    0.10
   1  -2  -4    0.34    0.07
   1  -2  -4    0.43    0.09
  -1   2   4    0.38    0.07
  -1   2   4    0.38    0.07
  -1   2   4    0.49    0.12
   0  -2  -4    5.48    0.25
   0  -2  -4    5.01    0.31
   0  -2  -4    4.98    0.29
   0   2   4    5.20    0.26
   0   2   4    5.15    0.26
  -1  -2  -4   11.02    0.51
  -1  -2  -4   11.11    0.46
  -1  -2  -4   10.73    0.54
   1   2   4   10.74    0.48
   1   2   4   10.88    0.47
  -2  -2  -4    6.71    0.37
  -2  -2  -4    7.23    0.37
  -2  -2  -4    6.88    0.39
  -2  -2  -4    6.66    0.42
   2   2   4    6.56    0.38
   2   2   4    7.45    0.37
  -3  -2  -4   13.27    0.69
  -3  -2  -4   13.11    0.61
  -3  -2  -4   13.71    0.64
  -3  -2  -4   13.62    0.63
   3   2   4   13.63    0.63
   3   2   4   11.82    0.63
  -4  -2  -4    0.82    0.19
  -4  -2  -4    0.96    0.19
  -4  -2  -4    0.93    0.18
  -4  -2  -4    1.20    0.23
   4   2   4    1.27    0.21
   4   2   4    0.93    0.20
  -5  -2  -4    6.79    0.47
  -5  -2  -4    6.32    0.45
  -5  -2  -4    5.84    0.56
   5   2   4    6.85    0.47
   5   2   4    6.96    0.51
  -6  -2  -4    1.29    0.26
  -6  -2  -4    1.14    0.25
  -6  -2  -4    1.48    0.31
   6   2   4    1.76    0.29
   6   2   4    1.29    0.30
  -7  -2  -4    1.06    0.28
  -7  -2  -4    1.79    0.32
  -7  -2  -4    1.25    0.31
   7   2   4    1.19    0.31
   7   2   4    1.38    0.29
  -8  -2  -4    0.62    0.26
  -8  -2  -4    0.86    0.29
  -8  -2  -4    0.35    0.22
   8   2   4    1.12    0.34
  -9  -2  -4    2.11    0.43
  -9  -2  -4    2.54    0.49
  -9  -2  -4    3.26    0.52
   9   2   4    2.43    0.48
 -10  -2  -4    1.14    0.38
 -10  -2  -4    1.21    0.36
  10   2   4    1.67    0.47
 -11  -2  -4    0.04    0.25
 -11  -2  -4    0.57    0.34
  11   2   4    0.07    0.30
  14  -3  -4    5.13    0.87
 -14   3   4    4.66    0.75
  13  -3  -4    0.79    0.41
 -13   3   4    0.56    0.32
  12  -3  -4   -0.26    0.21
 -12   3   4    0.13    0.24
  11  -3  -4   12.27    1.13
 -11   3   4   10.67    1.01
  10  -3  -4    2.45    0.46
 -10   3   4    2.60    0.45
   9  -3  -4   12.22    0.82
  -9   3   4   11.50    0.79
   8  -3  -4    4.48    0.52
  -8   3   4    3.05    0.43
  -8   3   4    3.94    0.42
   7  -3  -4    1.47    0.29
  -7   3   4    1.28    0.23
  -7   3   4    1.11    0.26
  -7   3   4    1.19    0.25
   6  -3  -4    0.03    0.09
   6  -3  -4    0.04    0.09
   6  -3  -4    0.29    0.10
   6  -3  -4    0.02    0.09
  -6   3   4    0.00    0.09
  -6   3   4    0.14    0.11
  -6   3   4    0.31    0.13
   5  -3  -4    0.19    0.11
   5  -3  -4   -0.03    0.05
   5  -3  -4    0.06    0.08
   5  -3  -4   -0.03    0.07
  -5   3   4    0.18    0.11
  -5   3   4    0.04    0.09
  -5   3   4    0.05    0.09
   4  -3  -4   14.00    0.65
   4  -3  -4   14.18    0.60
   4  -3  -4   15.09    0.69
   4  -3  -4   13.79    0.67
  -4   3   4   14.97    0.69
  -4   3   4   14.07    0.67
  -4   3   4   14.80    0.65
   3  -3  -4    9.89    0.46
   3  -3  -4    9.78    0.51
   3  -3  -4   10.55    0.51
   3  -3  -4   10.33    0.50
  -3   3   4   10.01    0.50
  -3   3   4   10.22    0.50
   2  -3  -4   10.34    0.47
   2  -3  -4    8.89    0.50
   2  -3  -4    9.97    0.48
   2  -3  -4    9.91    0.46
   2  -3  -4    9.90    0.48
  -2   3   4   10.03    0.51
  -2   3   4   10.15    0.47
  -2   3   4    9.48    0.47
   1  -3  -4   35.53    1.31
   1  -3  -4   37.65    1.37
   1  -3  -4   36.05    1.33
   1  -3  -4   36.04    1.29
  -1   3   4   35.42    1.31
  -1   3   4   34.60    1.31
  -1   3   4   34.69    1.39
   0  -3  -4   36.57    1.31
   0  -3  -4   35.94    1.39
   0  -3  -4   35.15    1.33
   0  -3  -4   35.10    1.31
   0   3   4   35.44    1.33
   0   3   4   36.19    1.32
  -1  -3  -4    0.04    0.06
  -1  -3  -4   -0.02    0.06
  -1  -3  -4    0.00    0.07
  -1  -3  -4   -0.09    0.07
   1   3   4   -0.07    0.06
   1   3   4   -0.03    0.06
  -2  -3  -4   11.54    0.56
  -2  -3  -4   11.58    0.64
  -2  -3  -4   11.15    0.57
  -2  -3  -4   10.92    0.57
   2   3   4   11.48    0.57
   2   3   4   10.61    0.58
  -3  -3  -4   11.90    0.57
  -3  -3  -4   11.27    0.60
  -3  -3  -4   10.71    0.65
  -3  -3  -4   11.14    0.58
   3   3   4   10.18    0.57
   3   3   4   10.80    0.62
  -4  -3  -4    4.47    0.49
  -4  -3  -4    4.18    0.43
  -4  -3  -4    4.77    0.36
   4   3   4    4.40    0.45
   4   3   4    4.64    0.43
  -5  -3  -4    1.38    0.25
  -5  -3  -4    1.29    0.28
  -5  -3  -4    1.07    0.24
   5   3   4    1.39    0.29
   5   3   4    1.39    0.26
  -6  -3  -4    5.30    0.55
  -6  -3  -4    4.47    0.47
  -6  -3  -4    4.61    0.56
   6   3   4    4.34    0.49
   6   3   4    4.62    0.54
  -7  -3  -4    1.03    0.32
  -7  -3  -4    0.81    0.28
  -7  -3  -4    0.70    0.23
   7   3   4    1.14    0.30
  -8  -3  -4    3.06    0.49
  -8  -3  -4    1.97    0.46
  -8  -3  -4    1.93    0.36
   8   3   4    3.56    0.56
  -9  -3  -4    0.73    0.32
  -9  -3  -4    1.46    0.36
   9   3   4    1.15    0.38
 -10  -3  -4    0.61    0.34
 -10  -3  -4    0.61    0.31
  10   3   4    0.15    0.32
 -11  -3  -4    1.04    0.37
  14  -4  -4    0.24    0.32
 -14   4   4    0.48    0.35
  13  -4  -4    0.23    0.29
 -13   4   4    0.51    0.33
  12  -4  -4    1.69    0.48
 -12   4   4    1.53    0.43
  11  -4  -4    3.66    0.58
 -11   4   4    2.66    0.49
  10  -4  -4    6.57    0.75
 -10   4   4    6.59    0.70
   9  -4  -4    7.27    0.71
  -9   4   4    6.89    0.68
  -9   4   4    8.22    0.58
   8  -4  -4    0.22    0.10
   8  -4  -4    0.09    0.15
  -8   4   4    0.22    0.16
  -8   4   4    0.20    0.15
   7  -4  -4    0.65    0.14
   7  -4  -4    0.78    0.22
  -7   4   4    1.11    0.25
  -7   4   4    0.66    0.19
  -7   4   4    0.74    0.21
   6  -4  -4    0.10    0.11
   6  -4  -4    0.25    0.14
   6  -4  -4    0.09    0.09
   6  -4  -4    0.20    0.09
  -6   4   4    0.26    0.13
  -6   4   4    0.18    0.13
  -6   4   4    0.05    0.11
   5  -4  -4    0.12    0.10
   5  -4  -4    0.18    0.08
   5  -4  -4    0.31    0.13
   5  -4  -4    0.31    0.13
  -5   4   4    0.15    0.11
  -5   4   4    0.23    0.12
  -5   4   4    0.04    0.09
   4  -4  -4   48.17    1.84
   4  -4  -4   48.30    1.83
   4  -4  -4   46.15    1.74
   4  -4  -4   49.14    1.85
  -4   4   4   49.35    1.84
  -4   4   4   50.09    1.82
  -4   4   4   52.08    1.87
   3  -4  -4    3.63    0.27
   3  -4  -4    3.88    0.32
   3  -4  -4    3.96    0.30
   3  -4  -4    4.82    0.33
  -3   4   4    3.81    0.30
  -3   4   4    3.98    0.31
  -3   4   4    4.43    0.31
   2  -4  -4   11.19    0.57
   2  -4  -4   11.01    0.54
   2  -4  -4   10.85    0.60
   2  -4  -4   10.37    0.56
   2  -4  -4   11.14    0.54
  -2   4   4   12.33    0.61
  -2   4   4   11.15    0.56
  -2   4   4   11.24    0.57
   1  -4  -4    1.68    0.21
   1  -4  -4    1.90    0.22
   1  -4  -4    1.67    0.24
   1  -4  -4    1.43    0.21
  -1   4   4    1.80    0.23
  -1   4   4    1.41    0.23
  -1   4   4    1.70    0.22
   0  -4  -4    0.55    0.16
   0  -4  -4    0.83    0.15
   0  -4  -4    0.69    0.15
   0  -4  -4    0.69    0.15
   0   4   4    0.92    0.20
   0   4   4    0.69    0.15
   0   4   4    0.99    0.18
  -1  -4  -4    0.85    0.20
  -1  -4  -4    0.67    0.16
  -1  -4  -4    0.59    0.14
  -1  -4  -4    0.52    0.14
   1   4   4    0.63    0.16
   1   4   4    0.85    0.17
  -2  -4  -4    4.48    0.30
  -2  -4  -4    4.36    0.35
  -2  -4  -4    4.52    0.35
  -2  -4  -4    4.12    0.46
  -2  -4  -4    4.23    0.40
   2   4   4    4.05    0.40
   2   4   4    4.65    0.36
  -3  -4  -4    7.04    0.49
  -3  -4  -4    6.85    0.43
  -3  -4  -4    7.72    0.56
   3   4   4    6.90    0.51
   3   4   4    7.26    0.48
  -4  -4  -4    2.01    0.28
  -4  -4  -4    1.20    0.31
  -4  -4  -4    1.95    0.31
   4   4   4    2.69    0.36
   4   4   4    2.12    0.34
  -5  -4  -4    0.52    0.19
  -5  -4  -4    0.36    0.19
  -5  -4  -4    0.31    0.23
   5   4   4    0.27    0.20
   5   4   4    0.03    0.17
  -6  -4  -4   -0.02    0.18
  -6  -4  -4   -0.13    0.12
  -6  -4  -4    0.00    0.15
   6   4   4   -0.12    0.17
  -7  -4  -4    3.15    0.50
  -7  -4  -4    1.88    0.45
  -7  -4  -4    2.44    0.38
   7   4   4    2.15    0.44
  -8  -4  -4   -0.08    0.23
  -8  -4  -4   -0.02    0.18
   8   4   4   -0.13    0.20
  -9  -4  -4   -0.05    0.26
  -9  -4  -4    0.36    0.26
   9   4   4    0.34    0.32
 -10  -4  -4    0.61    0.32
 -10  -4  -4    0.34    0.34
  10   4   4    0.63    0.37
  15  -5  -4    0.08    0.37
 -15   5   4    0.17    0.30
 -15   5   4   -0.13    0.34
  14  -5  -4    4.53    0.77
 -14   5   4    3.49    0.65
  13  -5  -4    0.08    0.26
 -13   5   4   -0.07    0.23
  12  -5  -4    0.07    0.24
 -12   5   4    0.10    0.25
  11  -5  -4    1.48    0.38
  11  -5  -4    1.89    0.28
 -11   5   4    1.68    0.40
 -11   5   4    1.47    0.34
  10  -5  -4    6.96    0.74
  10  -5  -4    6.95    0.46
 -10   5   4    6.95    0.73
 -10   5   4    5.79    0.60
   9  -5  -4    7.07    0.43
   9  -5  -4    6.29    0.68
  -9   5   4    6.06    0.65
  -9   5   4    6.40    0.60
   8  -5  -4    3.69    0.35
   8  -5  -4    4.08    0.50
  -8   5   4    4.47    0.46
  -8   5   4    3.75    0.48
   7  -5  -4    1.78    0.31
   7  -5  -4    1.53    0.21
  -7   5   4    1.00    0.23
  -7   5   4    1.60    0.30
  -7   5   4    1.62    0.29
   6  -5  -4    4.76    0.31
   6  -5  -4    3.96    0.43
  -6   5   4    4.38    0.45
  -6   5   4    5.07    0.38
   5  -5  -4    1.68    0.26
   5  -5  -4    1.63    0.21
   5  -5  -4    1.06    0.22
   5  -5  -4    1.67    0.27
  -5   5   4    1.69    0.27
  -5   5   4    1.15    0.21
  -5   5   4    1.00    0.22
   4  -5  -4   26.55    1.17
   4  -5  -4   26.23    1.07
   4  -5  -4   26.92    1.18
   4  -5  -4   27.78    1.16
  -4   5   4   27.05    1.18
  -4   5   4   27.39    1.16
  -4   5   4   27.83    1.15
   3  -5  -4    0.71    0.17
   3  -5  -4    0.64    0.17
   3  -5  -4    0.65    0.17
   3  -5  -4    0.45    0.13
  -3   5   4    0.57    0.16
  -3   5   4    0.41    0.14
  -3   5   4    0.40    0.14
   2  -5  -4    0.38    0.15
   2  -5  -4    0.40    0.13
   2  -5  -4    0.80    0.18
   2  -5  -4    0.43    0.13
   2  -5  -4    0.42    0.17
  -2   5   4    0.72    0.18
  -2   5   4    0.78    0.18
  -2   5   4    0.35    0.14
   1  -5  -4   49.44    1.99
   1  -5  -4   50.18    1.91
   1  -5  -4   52.24    1.95
   1  -5  -4   53.23    1.97
  -1   5   4   51.89    1.97
  -1   5   4   54.22    1.98
  -1   5   4   51.19    2.03
   0  -5  -4   12.68    0.67
   0  -5  -4   12.62    0.72
   0  -5  -4   11.28    0.62
   0  -5  -4   12.83    0.67
   0   5   4   13.31    0.69
   0   5   4   12.92    0.69
   0   5   4   12.77    0.76
  -1  -5  -4    0.15    0.11
  -1  -5  -4   -0.08    0.09
  -1  -5  -4   -0.09    0.09
  -1  -5  -4    0.05    0.10
   1   5   4   -0.04    0.09
   1   5   4   -0.01    0.10
  -2  -5  -4    0.03    0.09
  -2  -5  -4    0.11    0.13
  -2  -5  -4    0.00    0.11
   2   5   4    0.14    0.12
   2   5   4    0.01    0.12
  -3  -5  -4    0.12    0.10
  -3  -5  -4    0.03    0.12
  -3  -5  -4    0.00    0.12
   3   5   4    0.14    0.14
   3   5   4    0.27    0.17
  -4  -5  -4    4.61    0.37
  -4  -5  -4    4.86    0.54
  -4  -5  -4    3.84    0.52
   4   5   4    4.41    0.50
   4   5   4    4.33    0.55
  -5  -5  -4    0.09    0.16
  -5  -5  -4   -0.03    0.15
  -5  -5  -4   -0.12    0.10
   5   5   4    0.02    0.18
  -6  -5  -4    0.13    0.16
  -6  -5  -4    0.43    0.26
  -6  -5  -4   -0.02    0.18
   6   5   4   -0.06    0.19
  -7  -5  -4    0.16    0.23
  -7  -5  -4    0.28    0.20
   7   5   4   -0.38    0.17
  -8  -5  -4    0.88    0.28
  -8  -5  -4    0.90    0.38
   8   5   4    0.87    0.36
  -9  -5  -4    2.67    0.61
  -9  -5  -4    2.77    0.47
   9   5   4    5.35    0.80
  15  -6  -4   -0.10    0.17
  15  -6  -4    1.12    0.46
 -15   6   4    0.30    0.32
 -15   6   4    0.06    0.33
  14  -6  -4   -0.03    0.28
  14  -6  -4    0.08    0.16
 -14   6   4   -0.38    0.26
  13  -6  -4    0.21    0.18
  13  -6  -4   -0.01    0.26
 -13   6   4    0.58    0.33
  12  -6  -4    0.33    0.25
  12  -6  -4    0.45    0.18
 -12   6   4    0.96    0.32
 -12   6   4    0.51    0.29
  11  -6  -4    0.08    0.13
  11  -6  -4    0.11    0.24
 -11   6   4    0.04    0.18
 -11   6   4   -0.07    0.18
  10  -6  -4    9.30    0.55
  10  -6  -4    9.19    0.75
 -10   6   4   10.09    0.71
 -10   6   4   10.05    0.78
   9  -6  -4    5.40    0.39
   9  -6  -4    6.40    0.67
  -9   6   4    4.45    0.56
  -9   6   4    5.16    0.54
   8  -6  -4    0.28    0.12
   8  -6  -4    0.31    0.19
  -8   6   4    0.02    0.14
  -8   6   4    0.35    0.19
   7  -6  -4    1.40    0.28
   7  -6  -4    2.17    0.26
  -7   6   4    2.30    0.43
  -7   6   4    1.61    0.27
  -7   6   4    2.15    0.34
   6  -6  -4   13.66    0.66
   6  -6  -4   13.83    0.78
  -6   6   4   12.64    0.72
  -6   6   4   13.97    0.78
  -6   6   4   14.03    0.81
   5  -6  -4   -0.02    0.10
   5  -6  -4    0.15    0.10
  -5   6   4    0.23    0.14
  -5   6   4   -0.01    0.12
  -5   6   4    0.13    0.12
   4  -6  -4   30.83    1.31
   4  -6  -4   30.08    1.29
   4  -6  -4   29.77    1.22
   4  -6  -4   31.29    1.47
   4  -6  -4   29.43    1.54
  -4   6   4   32.34    1.31
  -4   6   4   31.50    1.36
  -4   6   4   28.13    1.29
   3  -6  -4    5.16    0.51
   3  -6  -4    5.20    0.49
   3  -6  -4    4.96    0.40
   3  -6  -4    5.28    0.37
   3  -6  -4    4.75    0.46
  -3   6   4    5.58    0.45
  -3   6   4    4.47    0.45
  -3   6   4    5.31    0.42
   2  -6  -4    2.92    0.32
   2  -6  -4    2.68    0.34
   2  -6  -4    3.04    0.37
   2  -6  -4    2.52    0.35
  -2   6   4    2.95    0.37
  -2   6   4    3.40    0.38
  -2   6   4    3.08    0.38
   1  -6  -4    0.85    0.25
   1  -6  -4    0.65    0.17
   1  -6  -4    0.87    0.23
   1  -6  -4    0.93    0.20
  -1   6   4    0.70    0.20
  -1   6   4    1.22    0.26
  -1   6   4    0.96    0.23
   0  -6  -4    3.80    0.47
   0  -6  -4    2.67    0.35
   0  -6  -4    3.39    0.36
   0   6   4    3.04    0.38
   0   6   4    2.77    0.37
   0   6   4    2.99    0.41
  -1  -6  -4    3.37    0.46
  -1  -6  -4    3.53    0.42
  -1  -6  -4    2.69    0.34
   1   6   4    3.95    0.44
   1   6   4    3.41    0.47
   1   6   4    3.90    0.45
  -2  -6  -4    1.41    0.21
  -2  -6  -4    1.14    0.32
  -2  -6  -4    1.10    0.26
   2   6   4    1.40    0.30
   2   6   4    1.63    0.30
  -3  -6  -4   10.87    0.74
  -3  -6  -4   11.67    0.83
  -3  -6  -4   10.76    0.60
   3   6   4   11.96    0.75
   3   6   4   11.63    0.80
  -4  -6  -4    0.95    0.30
  -4  -6  -4    0.86    0.27
  -4  -6  -4    1.03    0.23
   4   6   4    1.13    0.34
  -5  -6  -4   -0.03    0.17
  -5  -6  -4    0.02    0.18
  -5  -6  -4    0.34    0.17
   5   6   4    0.04    0.22
  -6  -6  -4    1.63    0.32
  -6  -6  -4    2.12    0.56
  -6  -6  -4    1.40    0.41
   6   6   4    1.58    0.42
  -7  -6  -4    0.27    0.27
  -7  -6  -4   -0.21    0.14
   7   6   4    0.06    0.27
  -8  -6  -4    0.54    0.26
  -8  -6  -4    0.60    0.35
   8   6   4    0.18    0.29
  15  -7  -4    0.53    0.21
  15  -7  -4    0.84    0.43
 -15   7   4    0.60    0.37
 -15   7   4    0.53    0.39
  14  -7  -4    0.25    0.19
  14  -7  -4    0.40    0.38
 -14   7   4    0.42    0.29
 -14   7   4   -0.01    0.27
  13  -7  -4    0.04    0.25
  13  -7  -4    0.38    0.20
 -13   7   4    0.15    0.27
  12  -7  -4    0.27    0.16
  12  -7  -4    0.05    0.24
 -12   7   4   -0.25    0.15
 -12   7   4   -0.07    0.25
  11  -7  -4    0.34    0.24
  11  -7  -4    0.22    0.15
 -11   7   4    0.43    0.25
 -11   7   4    0.00    0.19
  10  -7  -4    4.47    0.43
  10  -7  -4    4.96    0.65
 -10   7   4    3.54    0.54
 -10   7   4    5.04    0.57
   9  -7  -4    0.62    0.18
   9  -7  -4    0.30    0.22
  -9   7   4    0.32    0.21
  -9   7   4    0.48    0.23
   8  -7  -4    1.50    0.33
   8  -7  -4    0.95    0.20
  -8   7   4    1.33    0.29
  -8   7   4    0.85    0.26
   7  -7  -4    1.12    0.21
   7  -7  -4    1.35    0.31
  -7   7   4    0.88    0.25
  -7   7   4    0.97    0.25
   6  -7  -4    1.02    0.21
   6  -7  -4    1.84    0.32
  -6   7   4    1.18    0.25
  -6   7   4    0.91    0.24
  -6   7   4    1.44    0.31
   5  -7  -4   18.64    0.87
   5  -7  -4   20.37    1.01
  -5   7   4   18.11    0.94
  -5   7   4   19.21    1.00
  -5   7   4   20.15    1.05
   4  -7  -4   11.78    0.63
   4  -7  -4   11.79    0.70
  -4   7   4   11.58    0.69
  -4   7   4   11.54    0.72
  -4   7   4   12.25    0.77
   3  -7  -4    1.35    0.24
   3  -7  -4    1.81    0.29
   3  -7  -4    1.26    0.26
  -3   7   4    1.47    0.28
  -3   7   4    1.32    0.27
  -3   7   4    1.74    0.30
   2  -7  -4   -0.06    0.08
   2  -7  -4   -0.21    0.07
   2  -7  -4   -0.06    0.09
  -2   7   4    0.09    0.13
  -2   7   4   -0.13    0.10
  -2   7   4   -0.12    0.11
   1  -7  -4    0.99    0.21
   1  -7  -4    1.16    0.25
   1  -7  -4    0.83    0.24
  -1   7   4    1.12    0.27
  -1   7   4    1.21    0.28
  -1   7   4    0.98    0.25
   0  -7  -4    1.88    0.35
   0  -7  -4    1.49    0.30
   0  -7  -4    1.95    0.30
   0   7   4    2.17    0.37
   0   7   4    2.23    0.39
   0   7   4    2.51    0.38
  -1  -7  -4    8.16    0.61
  -1  -7  -4    7.45    0.74
  -1  -7  -4    8.79    0.58
   1   7   4    8.14    0.65
   1   7   4    9.35    0.73
   1   7   4    8.05    0.62
  -2  -7  -4    4.96    0.57
  -2  -7  -4    5.28    0.35
  -2  -7  -4    5.77    0.68
   2   7   4    5.91    0.60
   2   7   4    4.46    0.60
   2   7   4    4.35    0.56
  -3  -7  -4    0.66    0.19
  -3  -7  -4    1.08    0.30
  -3  -7  -4    0.69    0.29
   3   7   4    0.80    0.29
  -4  -7  -4    0.35    0.18
  -4  -7  -4    0.48    0.27
  -4  -7  -4    0.53    0.25
   4   7   4    0.31    0.26
  -5  -7  -4    0.18    0.16
  -5  -7  -4    0.32    0.28
  -5  -7  -4   -0.06    0.20
   5   7   4    0.32    0.28
  -6  -7  -4    1.88    0.35
  -6  -7  -4    1.01    0.38
   6   7   4    1.77    0.48
  -7  -7  -4    0.18    0.23
  -7  -7  -4    1.03    0.43
   7   7   4    0.27    0.35
  -8  -7  -4    0.55    0.36
  -8  -7  -4    0.49    0.28
  15  -8  -4    2.07    0.39
 -15   8   4    2.29    0.50
  14  -8  -4    0.19    0.19
  14  -8  -4    0.39    0.33
 -14   8   4    0.17    0.24
 -14   8   4    0.31    0.34
  13  -8  -4   -0.45    0.18
  13  -8  -4   -0.26    0.12
 -13   8   4    0.20    0.26
 -13   8   4   -0.40    0.15
 -13   8   4   -0.03    0.27
  12  -8  -4    0.02    0.23
  12  -8  -4    0.06    0.14
 -12   8   4    0.44    0.26
 -12   8   4    0.04    0.22
  11  -8  -4    3.89    0.64
  11  -8  -4    4.91    0.48
 -11   8   4    3.94    0.62
 -11   8   4    4.03    0.54
  10  -8  -4    6.88    0.49
  10  -8  -4    6.49    0.75
 -10   8   4    6.29    0.73
 -10   8   4    6.40    0.67
   9  -8  -4    4.29    0.58
   9  -8  -4    4.03    0.42
  -9   8   4    2.95    0.49
  -9   8   4    4.36    0.54
   8  -8  -4   55.62    2.34
   8  -8  -4   51.20    2.08
  -8   8   4   58.40    2.36
  -8   8   4   56.92    2.23
   7  -8  -4    6.80    0.47
   7  -8  -4    7.64    0.61
  -7   8   4    7.09    0.55
  -7   8   4    5.95    0.63
   6  -8  -4    9.58    0.58
   6  -8  -4   10.68    0.72
  -6   8   4   10.87    0.68
  -6   8   4    9.65    0.70
   5  -8  -4    1.90    0.29
   5  -8  -4    1.48    0.31
  -5   8   4    1.75    0.36
  -5   8   4    1.70    0.32
  -5   8   4    1.97    0.31
   4  -8  -4    3.79    0.45
   4  -8  -4    2.45    0.38
   4  -8  -4    3.19    0.37
  -4   8   4    4.67    0.56
  -4   8   4    3.27    0.44
  -4   8   4    4.36    0.48
   3  -8  -4    0.93    0.25
   3  -8  -4    0.47    0.20
   3  -8  -4    0.76    0.19
  -3   8   4    0.86    0.25
  -3   8   4    1.26    0.30
  -3   8   4    0.80    0.24
   2  -8  -4    1.75    0.33
   2  -8  -4    1.43    0.25
   2  -8  -4    1.70    0.34
  -2   8   4    1.78    0.35
  -2   8   4    1.29    0.30
  -2   8   4    1.51    0.32
   1  -8  -4    0.22    0.15
   1  -8  -4    0.26    0.18
   1  -8  -4    0.22    0.15
  -1   8   4    0.23    0.18
  -1   8   4    0.23    0.20
  -1   8   4    0.22    0.19
   0  -8  -4    1.97    0.40
   0  -8  -4    0.98    0.25
   0  -8  -4    0.84    0.26
   0   8   4    1.02    0.30
   0   8   4    1.23    0.30
   0   8   4    1.40    0.32
  -1  -8  -4    1.55    0.35
  -1  -8  -4    1.98    0.42
   1   8   4    1.65    0.40
   1   8   4    1.65    0.39
   1   8   4    1.97    0.41
  -2  -8  -4    1.17    0.32
  -2  -8  -4    1.36    0.38
   2   8   4    1.51    0.39
   2   8   4    0.74    0.30
  -3  -8  -4    1.07    0.33
  -3  -8  -4    0.48    0.30
   3   8   4    1.51    0.39
   3   8   4    1.51    0.42
  -4  -8  -4    0.16    0.27
   4   8   4    0.15    0.27
  -5  -8  -4    0.09    0.26
   5   8   4   -0.10    0.22
  -6  -8  -4   -0.28    0.21
   6   8   4    0.30    0.35
  -7  -8  -4    0.05    0.28
   7   8   4    0.02    0.34
  14  -9  -4    0.13    0.19
  14  -9  -4    0.87    0.49
 -14   9   4    0.22    0.32
 -14   9   4    0.04    0.31
 -14   9   4    0.12    0.25
  13  -9  -4   -0.13    0.26
  13  -9  -4    0.02    0.16
 -13   9   4   -0.07    0.25
 -13   9   4   -0.24    0.19
 -13   9   4   -0.09    0.22
  12  -9  -4    0.16    0.18
  12  -9  -4    0.46    0.29
 -12   9   4    0.09    0.23
 -12   9   4    0.21    0.26
 -12   9   4    0.35    0.28
  11  -9  -4    0.22    0.15
  11  -9  -4    0.08    0.21
 -11   9   4    0.04    0.24
 -11   9   4    0.13    0.18
 -11   9   4    0.07    0.24
  10  -9  -4    0.10    0.24
  10  -9  -4    0.52    0.19
 -10   9   4    0.12    0.23
 -10   9   4    0.38    0.25
 -10   9   4    0.43    0.19
   9  -9  -4    0.20    0.24
   9  -9  -4    0.37    0.18
  -9   9   4   -0.20    0.17
  -9   9   4    0.35    0.25
  -9   9   4    0.10    0.16
   8  -9  -4    0.44    0.25
   8  -9  -4    0.81    0.22
  -8   9   4    0.08    0.20
  -8   9   4    0.61    0.24
  -8   9   4    0.39    0.17
   7  -9  -4    2.86    0.35
   7  -9  -4    2.32    0.42
  -7   9   4    2.60    0.40
  -7   9   4    2.34    0.43
   6  -9  -4    3.01    0.37
   6  -9  -4    2.99    0.46
  -6   9   4    3.03    0.42
  -6   9   4    2.63    0.43
   5  -9  -4    1.10    0.28
   5  -9  -4    1.29    0.25
  -5   9   4    0.82    0.26
  -5   9   4    0.94    0.29
   4  -9  -4    1.83    0.30
   4  -9  -4    1.97    0.37
   4  -9  -4    2.12    0.37
  -4   9   4    2.25    0.44
  -4   9   4    1.86    0.35
  -4   9   4    2.47    0.41
   3  -9  -4    0.60    0.24
   3  -9  -4    1.03    0.28
   3  -9  -4    1.56    0.29
  -3   9   4    1.63    0.36
  -3   9   4    1.11    0.29
  -3   9   4    1.28    0.34
   2  -9  -4    1.18    0.25
   2  -9  -4    0.49    0.25
   2  -9  -4    1.13    0.30
  -2   9   4    0.63    0.25
  -2   9   4    1.02    0.32
  -2   9   4    1.22    0.31
   1  -9  -4    0.39    0.23
   1  -9  -4    0.26    0.18
   1  -9  -4    0.08    0.19
  -1   9   4    0.49    0.26
  -1   9   4    0.18    0.21
  -1   9   4    0.01    0.18
   0  -9  -4    0.75    0.25
   0  -9  -4    0.33    0.20
   0  -9  -4    0.56    0.26
   0   9   4    0.43    0.24
   0   9   4    0.53    0.28
  -1  -9  -4    3.37    0.51
  -1  -9  -4    2.67    0.54
   1   9   4    3.07    0.52
   1   9   4    3.73    0.59
  -2  -9  -4    0.07    0.21
  -2  -9  -4   -0.11    0.23
   2   9   4    0.26    0.22
   2   9   4   -0.35    0.20
  -3  -9  -4    0.92    0.38
   3   9   4    1.73    0.44
   3   9   4    0.72    0.38
  -4  -9  -4    0.87    0.39
   4   9   4    1.03    0.41
   4   9   4    0.54    0.32
  -5  -9  -4    0.88    0.41
   5   9   4    1.86    0.54
   5   9   4    2.12    0.54
  -6  -9  -4   -0.06    0.30
  14 -10  -4    1.60    0.51
  14 -10  -4    1.23    0.33
 -14  10   4    0.85    0.39
 -14  10   4    1.10    0.35
 -14  10   4    1.44    0.47
  13 -10  -4   -0.08    0.16
  13 -10  -4    0.05    0.32
 -13  10   4   -0.21    0.24
 -13  10   4   -0.06    0.28
 -13  10   4   -0.01    0.21
  12 -10  -4    0.52    0.22
  12 -10  -4    0.56    0.33
 -12  10   4    0.23    0.29
 -12  10   4    0.30    0.23
 -12  10   4    0.20    0.28
  11 -10  -4    0.01    0.15
  11 -10  -4    0.12    0.25
 -11  10   4    0.08    0.17
 -11  10   4   -0.19    0.21
 -11  10   4   -0.03    0.20
  10 -10  -4    0.92    0.33
  10 -10  -4    0.85    0.24
 -10  10   4    0.81    0.23
 -10  10   4    0.03    0.23
 -10  10   4    1.46    0.38
   9 -10  -4    0.22    0.17
   9 -10  -4    0.02    0.22
  -9  10   4    0.15    0.23
  -9  10   4    0.38    0.25
   8 -10  -4   33.74    1.46
   8 -10  -4   34.32    1.69
  -8  10   4   34.12    1.59
  -8  10   4   32.41    1.67
   7 -10  -4    1.08    0.25
   7 -10  -4    1.62    0.39
  -7  10   4    1.74    0.37
  -7  10   4    1.07    0.33
   6 -10  -4    0.65    0.21
   6 -10  -4    0.79    0.28
  -6  10   4    0.93    0.33
  -6  10   4    0.43    0.22
   5 -10  -4    0.06    0.15
   5 -10  -4    0.13    0.16
  -5  10   4   -0.33    0.13
  -5  10   4    0.02    0.16
   4 -10  -4    2.32    0.42
   4 -10  -4    1.98    0.38
   4 -10  -4    2.03    0.33
  -4  10   4    2.68    0.42
  -4  10   4    2.79    0.46
   3 -10  -4    2.89    0.48
   3 -10  -4    2.56    0.37
   3 -10  -4    3.05    0.47
  -3  10   4    2.33    0.43
  -3  10   4    1.93    0.38
   2 -10  -4    0.06    0.18
   2 -10  -4    0.21    0.21
   2 -10  -4    0.21    0.17
  -2  10   4    0.10    0.21
  -2  10   4    0.23    0.23
   1 -10  -4   -0.02    0.15
   1 -10  -4    0.04    0.22
   1 -10  -4    0.20    0.20
  -1  10   4    0.30    0.25
  -1  10   4    0.19    0.24
   0 -10  -4    0.82    0.33
   0  10   4    0.44    0.28
   0  10   4    0.73    0.33
  -1 -10  -4    0.41    0.28
  -1 -10  -4    0.27    0.26
   1  10   4    0.75    0.33
   1  10   4    0.43    0.30
  -2 -10  -4    0.00    0.25
   2  10   4    0.27    0.29
   2  10   4    0.48    0.32
  -3 -10  -4    0.40    0.32
   3  10   4    0.33    0.33
   3  10   4   -0.07    0.24
  -4 -10  -4    0.37    0.33
   4  10   4    0.42    0.35
   4  10   4    0.99    0.46
  14 -11  -4   -0.08    0.19
 -14  11   4    0.37    0.32
 -14  11   4    0.06    0.23
 -14  11   4    0.28    0.32
  13 -11  -4    0.61    0.41
  13 -11  -4    0.48    0.24
 -13  11   4    1.09    0.43
 -13  11   4    0.41    0.24
 -13  11   4    0.37    0.37
  12 -11  -4    0.96    0.42
  12 -11  -4    1.29    0.31
 -12  11   4    1.23    0.44
 -12  11   4    0.52    0.22
 -12  11   4    1.59    0.45
  11 -11  -4   -0.10    0.24
  11 -11  -4    0.13    0.18
 -11  11   4    0.01    0.24
 -11  11   4   -0.17    0.25
  10 -11  -4    0.65    0.24
  10 -11  -4    1.42    0.40
 -10  11   4    0.86    0.36
 -10  11   4    0.13    0.27
   9 -11  -4    3.17    0.43
   9 -11  -4    1.78    0.42
  -9  11   4    2.65    0.50
  -9  11   4    2.30    0.44
   8 -11  -4    0.54    0.27
   8 -11  -4    0.41    0.20
  -8  11   4   -0.07    0.18
  -8  11   4    0.16    0.23
   7 -11  -4   -0.01    0.13
   7 -11  -4   -0.26    0.17
  -7  11   4   -0.06    0.16
  -7  11   4    0.02    0.21
   6 -11  -4    0.56    0.28
   6 -11  -4    0.44    0.21
  -6  11   4    0.28    0.24
  -6  11   4    0.42    0.27
   5 -11  -4    4.13    0.57
   5 -11  -4    4.30    0.60
   5 -11  -4    2.42    0.39
  -5  11   4    2.62    0.45
  -5  11   4    2.05    0.45
   4 -11  -4    3.91    0.48
   4 -11  -4    3.04    0.52
   4 -11  -4    3.41    0.53
  -4  11   4    3.37    0.57
  -4  11   4    3.67    0.54
   3 -11  -4    2.44    0.49
   3 -11  -4    2.83    0.42
   3 -11  -4    2.66    0.48
  -3  11   4    2.45    0.51
  -3  11   4    1.74    0.38
   2 -11  -4   -0.07    0.20
   2 -11  -4    0.05    0.19
   2 -11  -4    0.01    0.15
  -2  11   4   -0.05    0.22
  -2  11   4    0.00    0.18
   1 -11  -4    1.60    0.35
   1 -11  -4    1.81    0.45
   1 -11  -4    1.86    0.44
  -1  11   4    1.30    0.38
  -1  11   4    1.85    0.46
   0 -11  -4    0.39    0.31
   0 -11  -4    0.32    0.26
   0  11   4    0.50    0.29
   0  11   4    0.29    0.32
  -1 -11  -4    0.21    0.31
   1  11   4   -0.05    0.27
   1  11   4   -0.01    0.26
  -2 -11  -4    0.46    0.34
   2  11   4    1.39    0.43
   2  11   4    0.83    0.38
  -3 -11  -4    0.40    0.38
   3  11   4    0.39    0.35
   3  11   4    0.34    0.37
  13 -12  -4    0.79    0.43
  13 -12  -4    0.97    0.32
 -13  12   4    0.58    0.38
 -13  12   4    0.72    0.44
  12 -12  -4    1.11    0.42
  12 -12  -4    1.46    0.35
 -12  12   4    0.93    0.43
 -12  12   4    1.70    0.50
  11 -12  -4    1.05    0.29
  11 -12  -4    0.83    0.37
 -11  12   4    1.26    0.48
 -11  12   4    1.72    0.47
  10 -12  -4   -0.15    0.15
  10 -12  -4    0.16    0.26
 -10  12   4   -0.19    0.21
 -10  12   4   -0.07    0.31
   9 -12  -4    1.02    0.37
   9 -12  -4    0.53    0.22
  -9  12   4    0.54    0.31
  -9  12   4    0.31    0.26
   8 -12  -4    2.13    0.46
   8 -12  -4    1.54    0.34
  -8  12   4    1.38    0.43
  -8  12   4    1.13    0.35
   7 -12  -4    0.17    0.25
   7 -12  -4    0.08    0.17
  -7  12   4   -0.32    0.19
  -7  12   4   -0.06    0.22
   6 -12  -4    3.90    0.60
   6 -12  -4    3.08    0.46
  -6  12   4    5.00    0.62
  -6  12   4    4.04    0.63
   5 -12  -4    1.60    0.32
   5 -12  -4    1.55    0.41
   5 -12  -4    1.32    0.39
  -5  12   4    0.84    0.31
  -5  12   4    1.19    0.39
   4 -12  -4    0.38    0.24
   4 -12  -4    0.03    0.17
   4 -12  -4   -0.37    0.15
  -4  12   4    0.10    0.22
  -4  12   4    0.29    0.28
   3 -12  -4    0.71    0.33
   3 -12  -4    1.04    0.35
   3 -12  -4    0.81    0.26
  -3  12   4    0.91    0.36
  -3  12   4    0.88    0.34
   2 -12  -4    0.04    0.24
   2 -12  -4    0.24    0.25
   2 -12  -4   -0.11    0.17
  -2  12   4   -0.22    0.25
  -2  12   4    0.30    0.27
   1 -12  -4    2.03    0.51
  -1  12   4    1.25    0.42
  -1  12   4    1.69    0.50
   0 -12  -4   -0.22    0.24
   0  12   4   -0.34    0.25
   0  12   4   -0.33    0.22
  -1 -12  -4    1.72    0.56
   1  12   4    2.23    0.56
   1  12   4    3.28    0.64
  -2 -12  -4   -0.19    0.27
   2  12   4    0.39    0.37
   2  12   4    0.55    0.37
  12 -13  -4    1.54    0.51
  12 -13  -4    1.10    0.33
 -12  13   4    1.67    0.52
 -12  13   4    1.06    0.43
  11 -13  -4    0.12    0.32
  11 -13  -4    0.06    0.21
 -11  13   4    0.26    0.34
 -11  13   4    0.16    0.33
  10 -13  -4    0.58    0.35
  10 -13  -4    0.18    0.21
 -10  13   4    0.35    0.31
 -10  13   4   -0.30    0.28
   9 -13  -4    0.60    0.32
   9 -13  -4    1.22    0.30
  -9  13   4    0.36    0.32
  -9  13   4    0.70    0.39
   8 -13  -4    1.82    0.48
   8 -13  -4    0.70    0.27
  -8  13   4    1.72    0.48
  -8  13   4    1.18    0.37
   7 -13  -4    0.84    0.41
   7 -13  -4    0.79    0.28
  -7  13   4    0.67    0.35
  -7  13   4    0.47    0.28
   6 -13  -4    0.23    0.20
  -6  13   4   -0.10    0.23
  -6  13   4   -0.15    0.22
   5 -13  -4    0.99    0.36
   5 -13  -4    1.18    0.41
   5 -13  -4    0.46    0.25
  -5  13   4    0.04    0.26
  -5  13   4    0.03    0.28
   4 -13  -4    0.28    0.28
   4 -13  -4    0.42    0.32
   4 -13  -4    0.24    0.21
  -4  13   4    0.69    0.39
  -4  13   4    0.85    0.35
   3 -13  -4    3.77    0.53
   3 -13  -4    4.40    0.69
  -3  13   4    3.38    0.63
  -3  13   4    3.85    0.63
   2 -13  -4    0.52    0.36
  -2  13   4    0.29    0.29
  -2  13   4    0.40    0.33
   1 -13  -4    5.31    0.82
  -1  13   4    5.72    0.83
  -1  13   4    5.86    0.86
   0 -13  -4    0.19    0.29
   0  13   4   -0.15    0.32
   0  13   4    0.73    0.44
  11 -14  -4   -0.02    0.19
  10 -14  -4    0.52    0.30
  10 -14  -4    0.57    0.38
 -10  14   4    0.77    0.46
 -10  14   4   -0.07    0.36
   9 -14  -4    0.25    0.29
   9 -14  -4    0.08    0.20
  -9  14   4   -0.23    0.31
  -9  14   4    0.41    0.33
   8 -14  -4    0.27    0.25
   8 -14  -4    0.17    0.28
  -8  14   4   -0.12    0.26
  -8  14   4    0.53    0.36
   7 -14  -4   -0.02    0.29
   7 -14  -4    0.78    0.27
  -7  14   4    0.08    0.32
  -7  14   4    0.36    0.39
   6 -14  -4    0.37    0.26
  -6  14   4    0.72    0.36
  -6  14   4    0.93    0.38
   5 -14  -4    0.00    0.19
   5 -14  -4    0.10    0.24
  -5  14   4   -0.15    0.31
  -5  14   4    0.77    0.41
   4 -14  -4   -0.03    0.18
   4 -14  -4    0.82    0.37
  -4  14   4    0.29    0.34
  -4  14   4    0.23    0.31
   3 -14  -4    0.19    0.25
   3 -14  -4    0.25    0.29
  -3  14   4    0.49    0.36
  -3  14   4    0.28    0.36
  -4  15  -5    0.25    0.39
   4 -15   5    0.33    0.32
   4 -15   5    0.42    0.39
  -5  15  -5    0.84    0.43
   5 -15   5   -0.05    0.25
   5 -15   5   -0.25    0.33
  -6  15  -5    2.34    0.63
  -6  15  -5    2.14    0.48
   6 -15   5    2.39    0.64
  -7  15  -5    1.04    0.51
  -7  15  -5    0.09    0.32
   7 -15   5    0.82    0.43
  -1  14  -5    0.52    0.42
   1 -14   5    0.63    0.44
   1 -14   5    0.45    0.35
  -2  14  -5    1.04    0.57
  -2  14  -5    0.19    0.34
   2 -14   5    0.49    0.39
   2 -14   5    0.64    0.36
  -3  14  -5    0.54    0.41
  -3  14  -5    0.02    0.23
   3 -14   5    0.51    0.30
   3 -14   5    0.60    0.37
  -4  14  -5    0.46    0.40
  -4  14  -5    0.27    0.26
   4 -14   5    0.74    0.33
   4 -14   5    0.05    0.31
  -5  14  -5   -0.14    0.22
  -5  14  -5    0.20    0.34
   5 -14   5    0.05    0.26
   5 -14   5    0.11    0.30
  -6  14  -5    4.77    0.81
  -6  14  -5    3.38    0.51
   6 -14   5    2.46    0.60
  -7  14  -5    0.42    0.31
  -7  14  -5    0.91    0.46
   7 -14   5    0.25    0.34
  -8  14  -5    0.28    0.38
  -8  14  -5    0.46    0.30
  -9  14  -5    0.24    0.29
  -9  14  -5    0.08    0.36
   9 -14   5    0.30    0.34
 -10  14  -5    0.75    0.43
 -10  14  -5    0.67    0.37
  10 -14   5    0.53    0.35
   1  13  -5    3.32    0.73
  -1 -13   5    1.63    0.58
  -1 -13   5    2.57    0.62
   0  13  -5    0.35    0.26
   0  13  -5   -0.33    0.30
   0 -13   5    0.63    0.35
   0 -13   5    0.26    0.43
  -1  13  -5    1.08    0.32
  -1  13  -5    0.86    0.46
   1 -13   5    0.98    0.39
   1 -13   5    2.16    0.58
  -2  13  -5   -0.17    0.17
  -2  13  -5    0.28    0.34
   2 -13   5    0.14    0.33
   2 -13   5    0.12    0.22
  -3  13  -5    0.41    0.36
  -3  13  -5    0.33    0.23
   3 -13   5    0.10    0.25
   3 -13   5    0.06    0.27
  -4  13  -5    1.46    0.50
  -4  13  -5    1.92    0.37
   4 -13   5    1.25    0.35
   4 -13   5    1.64    0.45
  -5  13  -5    0.20    0.31
  -5  13  -5   -0.02    0.22
   5 -13   5    0.52    0.28
   5 -13   5    1.06    0.40
  -6  13  -5    0.97    0.42
  -6  13  -5    1.47    0.37
   6 -13   5    2.04    0.51
  -7  13  -5    0.03    0.27
  -7  13  -5   -0.16    0.21
   7 -13   5    0.43    0.32
  -8  13  -5    1.12    0.46
  -8  13  -5    0.44    0.28
  -9  13  -5    0.94    0.45
  -9  13  -5    0.19    0.25
   9 -13   5   -0.07    0.25
 -10  13  -5    0.07    0.32
 -10  13  -5   -0.07    0.22
  10 -13   5    0.13    0.30
 -11  13  -5    0.41    0.37
 -11  13  -5    0.44    0.30
  11 -13   5    0.77    0.42
   3  12  -5    0.18    0.37
  -3 -12   5    0.20    0.31
  -3 -12   5   -0.15    0.36
   2  12  -5    6.59    1.00
   2  12  -5    5.01    0.63
  -2 -12   5    6.45    0.97
  -2 -12   5    6.10    0.87
   1  12  -5    0.34    0.24
   1  12  -5    0.29    0.36
  -1 -12   5    0.05    0.26
  -1 -12   5    0.35    0.32
   0  12  -5   -0.15    0.14
   0  12  -5    0.11    0.34
   0 -12   5   -0.04    0.27
   0 -12   5    0.15    0.26
  -1  12  -5    0.32    0.33
  -1  12  -5    0.07    0.18
   1 -12   5    0.44    0.28
   1 -12   5    0.28    0.31
  -2  12  -5    0.50    0.23
  -2  12  -5    0.03    0.32
   2 -12   5    0.49    0.28
   2 -12   5    0.00    0.23
  -3  12  -5    3.04    0.61
  -3  12  -5    3.00    0.42
   3 -12   5    2.19    0.44
   3 -12   5    2.90    0.62
  -4  12  -5    0.08    0.28
  -4  12  -5   -0.08    0.18
   4 -12   5   -0.21    0.14
   4 -12   5   -0.03    0.21
  -5  12  -5    0.58    0.24
  -5  12  -5    0.28    0.28
   5 -12   5    0.36    0.27
  -6  12  -5    2.60    0.55
  -6  12  -5    1.58    0.33
   6 -12   5    2.05    0.48
  -7  12  -5    2.16    0.51
  -7  12  -5    1.62    0.35
   7 -12   5    1.77    0.46
  -8  12  -5    0.24    0.25
  -8  12  -5    0.38    0.33
   8 -12   5    0.41    0.32
  -9  12  -5    0.17    0.28
  -9  12  -5    0.03    0.23
   9 -12   5   -0.37    0.22
 -10  12  -5    0.26    0.31
 -10  12  -5    0.37    0.26
 -10  12  -5    0.25    0.22
  10 -12   5    0.33    0.31
 -11  12  -5    0.95    0.41
 -11  12  -5    0.56    0.27
 -11  12  -5    0.62    0.32
  11 -12   5    0.58    0.39
 -12  12  -5    1.08    0.48
 -12  12  -5    0.52    0.28
  12 -12   5    1.37    0.51
   5  11  -5    0.33    0.46
  -5 -11   5    0.47    0.38
  -5 -11   5    1.25    0.51
   4  11  -5    0.24    0.40
   4  11  -5    0.78    0.31
  -4 -11   5    0.48    0.45
  -4 -11   5    1.29    0.47
   3  11  -5    1.02    0.46
   3  11  -5    1.02    0.31
  -3 -11   5    1.18    0.47
  -3 -11   5    0.69    0.39
   2  11  -5    0.64    0.28
   2  11  -5    2.17    0.60
  -2 -11   5    0.89    0.36
  -2 -11   5    0.03    0.32
   1  11  -5    1.73    0.35
   1  11  -5    2.39    0.58
  -1 -11   5    2.88    0.64
  -1 -11   5    3.36    0.60
   0  11  -5   -0.34    0.25
   0  11  -5    0.18    0.17
   0 -11   5   -0.24    0.23
   0 -11   5    0.04    0.24
  -1  11  -5   -0.15    0.20
  -1  11  -5    0.06    0.16
   1 -11   5    0.07    0.21
   1 -11   5   -0.18    0.18
  -2  11  -5    0.34    0.33
   2 -11   5    0.27    0.23
   2 -11   5   -0.25    0.17
  -3  11  -5    3.11    0.62
  -3  11  -5    4.02    0.43
   3 -11   5    4.00    0.56
   3 -11   5    4.19    0.66
  -4  11  -5    2.80    0.37
  -4  11  -5    1.89    0.47
   4 -11   5    2.38    0.48
   4 -11   5    2.55    0.43
  -5  11  -5    3.28    0.41
  -5  11  -5    3.11    0.57
   5 -11   5    3.36    0.58
  -6  11  -5    0.69    0.34
  -6  11  -5    0.78    0.25
   6 -11   5    0.80    0.33
  -7  11  -5    0.05    0.24
  -7  11  -5   -0.04    0.16
  -7  11  -5   -0.01    0.14
   7 -11   5    0.07    0.22
  -8  11  -5    2.13    0.37
  -8  11  -5    1.48    0.43
  -8  11  -5    1.62    0.32
   8 -11   5    2.41    0.50
  -9  11  -5    1.45    0.31
  -9  11  -5    1.66    0.35
  -9  11  -5    2.18    0.50
   9 -11   5    2.36    0.51
 -10  11  -5    0.47    0.32
 -10  11  -5    0.15    0.23
 -10  11  -5    0.21    0.21
  10 -11   5    0.79    0.34
 -11  11  -5    1.34    0.34
 -11  11  -5    1.39    0.34
 -11  11  -5    0.66    0.35
  11 -11   5    1.58    0.46
 -12  11  -5    0.17    0.34
 -12  11  -5    0.44    0.29
  12 -11   5    0.42    0.34
 -13  11  -5   -0.20    0.22
   6  10  -5    0.53    0.43
   6  10  -5    0.32    0.30
  -6 -10   5    0.59    0.37
  -6 -10   5    0.10    0.33
   5  10  -5    1.28    0.54
   5  10  -5    0.76    0.34
  -5 -10   5    0.45    0.36
  -5 -10   5    0.05    0.31
   4  10  -5    0.58    0.29
   4  10  -5    2.04    0.59
  -4 -10   5    0.31    0.35
  -4 -10   5    0.89    0.41
   3  10  -5    1.34    0.47
   3  10  -5    1.08    0.31
  -3 -10   5    2.05    0.52
  -3 -10   5    0.91    0.36
   2  10  -5   -0.13    0.25
   2  10  -5    0.47    0.22
  -2 -10   5    0.14    0.30
  -2 -10   5   -0.16    0.17
   1  10  -5    4.44    0.72
   1  10  -5    5.10    0.54
  -1 -10   5    5.48    0.73
  -1 -10   5    4.33    0.70
   0  10  -5    0.15    0.29
   0  10  -5    0.24    0.16
   0 -10   5   -0.14    0.25
   0 -10   5    0.27    0.22
  -1  10  -5    0.46    0.18
  -1  10  -5    0.77    0.34
   1 -10   5    0.48    0.24
   1 -10   5    0.35    0.28
  -2  10  -5    0.07    0.28
  -2  10  -5    0.60    0.20
   2 -10   5    0.22    0.20
   2 -10   5    0.31    0.25
  -3  10  -5    2.05    0.30
  -3  10  -5    3.19    0.55
   3 -10   5    2.74    0.51
   3 -10   5    2.48    0.39
  -4  10  -5   -0.09    0.23
  -4  10  -5    0.30    0.17
   4 -10   5    0.18    0.17
   4 -10   5    0.06    0.17
  -5  10  -5    1.10    0.34
  -5  10  -5    1.60    0.24
  -5  10  -5    1.07    0.26
   5 -10   5    0.96    0.34
  -6  10  -5    0.48    0.30
  -6  10  -5    0.64    0.19
  -6  10  -5    0.48    0.21
   6 -10   5    0.63    0.26
  -7  10  -5   -0.17    0.16
  -7  10  -5    0.12    0.22
  -7  10  -5   -0.06    0.13
  -8  10  -5    3.54    0.44
  -8  10  -5    3.72    0.59
  -8  10  -5    4.09    0.48
   8 -10   5    3.70    0.59
  -9  10  -5    0.22    0.28
  -9  10  -5   -0.05    0.18
  -9  10  -5    0.08    0.16
   9 -10   5    0.12    0.19
 -10  10  -5    0.07    0.21
 -10  10  -5    0.27    0.22
 -10  10  -5   -0.12    0.22
  10 -10   5    0.14    0.23
 -11  10  -5    0.06    0.21
 -11  10  -5    0.20    0.29
  11 -10   5    0.24    0.28
 -12  10  -5   -0.04    0.23
 -12  10  -5    0.02    0.27
  12 -10   5   -0.07    0.26
 -13  10  -5    0.47    0.35
 -13  10  -5    0.34    0.30
  13 -10   5    0.57    0.35
   7   9  -5    0.13    0.36
  -7  -9   5    0.37    0.38
  -7  -9   5   -0.06    0.31
   6   9  -5    1.44    0.56
  -6  -9   5    1.98    0.58
  -6  -9   5    0.72    0.40
   5   9  -5    0.44    0.33
   5   9  -5   -0.10    0.18
  -5  -9   5    0.07    0.28
  -5  -9   5   -0.21    0.18
   4   9  -5   -0.10    0.24
   4   9  -5   -0.09    0.16
  -4  -9   5    0.09    0.27
  -4  -9   5    0.61    0.33
   3   9  -5    3.71    0.49
   3   9  -5    3.84    0.70
  -3  -9   5    3.03    0.60
  -3  -9   5    3.58    0.61
   2   9  -5    0.79    0.24
   2   9  -5    1.38    0.42
  -2  -9   5    1.29    0.36
  -2  -9   5    1.30    0.41
   1   9  -5    3.42    0.60
   1   9  -5    3.09    0.40
  -1  -9   5    2.78    0.48
  -1  -9   5    2.91    0.53
   0   9  -5    5.35    0.43
   0   9  -5    6.10    0.77
   0  -9   5    4.82    0.60
   0  -9   5    4.86    0.67
  -1   9  -5    2.20    0.30
  -1   9  -5    3.08    0.53
   1  -9   5    2.86    0.50
   1  -9   5    2.08    0.39
  -2   9  -5    0.48    0.16
  -2   9  -5    0.48    0.27
   2  -9   5    0.24    0.19
   2  -9   5    0.18    0.23
  -3   9  -5    3.13    0.33
  -3   9  -5    2.97    0.51
   3  -9   5    2.92    0.48
   3  -9   5    2.82    0.39
   3  -9   5    2.41    0.36
  -4   9  -5    0.73    0.18
  -4   9  -5    0.29    0.26
  -4   9  -5    0.66    0.16
   4  -9   5    0.74    0.27
   4  -9   5    0.95    0.25
  -5   9  -5   -0.11    0.15
  -5   9  -5    0.02    0.12
  -5   9  -5   -0.19    0.12
   5  -9   5   -0.11    0.14
   5  -9   5    0.04    0.07
  -6   9  -5    0.41    0.24
  -6   9  -5    0.08    0.12
  -6   9  -5    0.07    0.15
   6  -9   5    0.13    0.18
  -7   9  -5    8.52    0.61
  -7   9  -5    8.38    0.58
  -7   9  -5    9.04    0.74
   7  -9   5    9.72    0.76
  -8   9  -5    1.34    0.29
  -8   9  -5    0.42    0.23
  -8   9  -5    1.37    0.35
   8  -9   5    1.04    0.34
  -9   9  -5    1.32    0.35
  -9   9  -5    0.94    0.29
  -9   9  -5    0.68    0.26
   9  -9   5    0.93    0.31
 -10   9  -5    0.60    0.26
 -10   9  -5    0.41    0.28
  10  -9   5    0.70    0.33
 -11   9  -5    0.37    0.26
 -11   9  -5   -0.04    0.20
  11  -9   5    0.23    0.25
 -12   9  -5    0.77    0.34
 -12   9  -5    1.56    0.43
  12  -9   5    1.34    0.45
 -13   9  -5    1.15    0.41
 -13   9  -5    1.57    0.47
  13  -9   5    1.16    0.45
   8   8  -5    0.19    0.41
  -8  -8   5    0.44    0.33
  -8  -8   5   -0.09    0.37
   7   8  -5    1.01    0.49
  -7  -8   5    1.60    0.50
  -7  -8   5    2.36    0.61
   6   8  -5    0.07    0.29
  -6  -8   5   -0.29    0.25
  -6  -8   5   -0.06    0.22
   5   8  -5   -0.11    0.24
  -5  -8   5    0.17    0.25
  -5  -8   5    0.12    0.28
   4   8  -5    0.50    0.24
   4   8  -5    0.67    0.36
  -4  -8   5    0.48    0.28
  -4  -8   5    1.08    0.38
   3   8  -5    0.34    0.19
   3   8  -5   -0.23    0.18
  -3  -8   5    0.02    0.22
  -3  -8   5   -0.26    0.16
   2   8  -5    0.14    0.22
   2   8  -5    0.17    0.14
  -2  -8   5    0.52    0.22
  -2  -8   5    0.16    0.22
   1   8  -5    7.17    0.79
   1   8  -5    6.14    0.47
  -1  -8   5    6.35    0.73
  -1  -8   5    6.68    0.68
   0   8  -5    0.34    0.25
   0   8  -5    0.04    0.10
   0  -8   5    0.04    0.13
   0  -8   5    0.24    0.19
  -1   8  -5    2.23    0.27
  -1   8  -5    2.02    0.42
   1  -8   5    3.65    0.45
   1  -8   5    2.72    0.45
  -2   8  -5   10.01    0.75
  -2   8  -5    9.89    0.52
   2  -8   5    9.82    0.62
   2  -8   5    8.47    0.70
   2  -8   5    8.91    0.57
  -3   8  -5    0.76    0.17
  -3   8  -5    1.03    0.21
  -3   8  -5    0.56    0.24
   3  -8   5    0.74    0.19
   3  -8   5    1.40    0.26
   3  -8   5    0.95    0.27
  -4   8  -5    9.23    0.50
  -4   8  -5    9.67    0.71
  -4   8  -5    7.95    0.50
   4  -8   5    8.82    0.38
   4  -8   5    8.91    0.67
   4  -8   5    9.19    0.56
  -5   8  -5    2.62    0.42
  -5   8  -5    2.74    0.32
  -5   8  -5    2.34    0.29
   5  -8   5    2.38    0.16
   5  -8   5    2.55    0.38
   5  -8   5    1.98    0.38
  -6   8  -5    0.07    0.17
  -6   8  -5   -0.02    0.12
  -6   8  -5   -0.24    0.10
   6  -8   5    0.10    0.15
   6  -8   5   -0.11    0.05
  -7   8  -5    2.82    0.37
  -7   8  -5    1.71    0.32
  -7   8  -5    2.97    0.46
   7  -8   5    2.47    0.22
   7  -8   5    2.05    0.39
  -8   8  -5   13.50    0.80
  -8   8  -5   12.69    0.88
  -8   8  -5   13.63    0.80
   8  -8   5   12.71    0.89
   8  -8   5   14.37    0.60
  -9   8  -5    0.24    0.21
  -9   8  -5    0.21    0.25
[truncated: 1,434,281 more chars]
